# Supplementary material for: Unraveling of cocatalysts photodeposited selectively on facets of BiVO4 to boost solar water splitting
Source: Nat Commun. 2022 Jan 25;13:484. doi: 10.1038/s41467-022-28146-6 (PMC8789891; doi:10.1038/s41467-022-28146-6)
Supplement: Supplementary file 3 — Source Data [file 41467_2022_28146_MOESM3_ESM.xlsx]

## Sheet: Fig. 2c
	energy	FeCoOx/BiVO4	Fe foil	Fe2O3	FeO	FeOOH
	7100.04	-0.00286	0.00713	0.00275	0.00491	0.00305
	7100.34	-0.00314	0.00737	0.00291	0.0049	0.00323
	7100.65	-0.00399	0.00762	0.0029	0.00511	0.00342
	7100.94	-0.0036	0.00786	0.00299	0.00536	0.00358
	7101.24	-0.00335	0.0081	0.00313	0.00551	0.00375
	7101.54	-0.00292	0.00834	0.00328	0.0058	0.00391
	7101.85	-0.00381	0.00872	0.00342	0.00606	0.00406
	7102.14	-0.00398	0.00922	0.00351	0.00632	0.00425
	7102.44	-0.00406	0.00958	0.0036	0.00657	0.0045
	7102.75	-0.00298	0.00995	0.0037	0.00681	0.0046
	7103.05	-0.00291	0.01032	0.00384	0.00714	0.00468
	7103.34	-0.00345	0.0108	0.004	0.00756	0.00483
	7103.64	-0.00358	0.01135	0.00421	0.00794	0.005
	7103.95	-0.00339	0.01213	0.00443	0.00813	0.00521
	7104.25	-0.00439	0.01287	0.00465	0.0085	0.00544
	7104.54	-0.0044	0.01357	0.00489	0.00892	0.00566
	7104.84	-0.00495	0.01426	0.00512	0.00937	0.00583
	7105.14	-0.00479	0.01495	0.00531	0.00975	0.00602
	7105.45	-0.005	0.01542	0.0056	0.01016	0.00625
	7105.74	-0.00488	0.01588	0.00596	0.01065	0.00653
	7106.04	-0.00559	0.01644	0.00617	0.01125	0.00683
	7106.34	-0.00611	0.01713	0.00638	0.01181	0.0071
	7106.65	-0.00674	0.01794	0.00658	0.01235	0.00738
	7106.94	-0.00723	0.01884	0.00689	0.01286	0.00764
	7107.24	-0.00804	0.01977	0.00726	0.01336	0.00793
	7107.54	-0.00659	0.02077	0.0076	0.01415	0.00824
	7107.85	-0.00647	0.02213	0.00795	0.01491	0.00856
	7108.15	-0.00648	0.02362	0.00826	0.01572	0.00888
	7108.44	-0.00698	0.02509	0.00861	0.01667	0.00921
	7108.74	-0.00644	0.02665	0.009	0.01769	0.00947
	7109.04	-0.00714	0.02849	0.0095	0.01893	0.00967
	7109.35	-0.00718	0.0303	0.01007	0.02033	0.00961
	7109.65	-0.0068	0.0325	0.01076	0.0218	0.00942
	7109.94	-0.00592	0.03553	0.01154	0.0236	0.00909
	7110.24	-0.00484	0.0389	0.01241	0.02593	0.00916
	7110.54	-0.00299	0.04314	0.01363	0.02933	0.00944
	7110.85	-0.00325	0.04868	0.01504	0.03481	0.01059
	7111.15	-0.00235	0.05475	0.0172	0.04191	0.01209
	7111.44	-0.00168	0.06354	0.02004	0.04985	0.01399
	7111.74	-0.000361885	0.07455	0.02409	0.05651	0.0161
	7112.04	0.00108	0.08952	0.02942	0.06216	0.01847
	7112.35	0.00474	0.11214	0.03539	0.06627	0.02228
	7112.65	0.00808	0.13785	0.04164	0.07046	0.02655
	7112.93	0.01083	0.17265	0.04713	0.07502	0.03124
	7113.23	0.0138	0.21041	0.05177	0.08027	0.03631
	7113.53	0.01675	0.25083	0.05651	0.08548	0.04137
	7113.83	0.01899	0.28603	0.06093	0.08863	0.04583
	7114.14	0.02235	0.31921	0.06296	0.09145	0.05014
	7114.43	0.02565	0.34243	0.06364	0.09375	0.05387
	7114.73	0.02959	0.36447	0.06165	0.09731	0.05618
	7115.03	0.03482	0.38443	0.0603	0.10236	0.05784
	7115.33	0.03879	0.40082	0.05925	0.11036	0.05719
	7115.63	0.04295	0.41572	0.05926	0.12204	0.056
	7115.94	0.04726	0.42947	0.05963	0.13644	0.05402
	7116.23	0.05241	0.44153	0.06073	0.15279	0.05308
	7116.53	0.058	0.45191	0.06218	0.17011	0.05259
	7116.83	0.06397	0.46003	0.0637	0.18839	0.05366
	7117.13	0.0707	0.46717	0.06506	0.20839	0.05501
	7117.43	0.07598	0.47235	0.06642	0.23248	0.05671
	7117.73	0.08127	0.477	0.06777	0.26394	0.05851
	7118.04	0.08719	0.48102	0.06986	0.30321	0.06043
	7118.33	0.0916	0.48592	0.0723	0.34263	0.06238
	7118.63	0.09634	0.49133	0.07557	0.38153	0.06452
	7118.93	0.10095	0.50056	0.08007	0.41927	0.0669
	7119.23	0.10519	0.51161	0.08569	0.45582	0.06995
	7119.53	0.10883	0.52576	0.09378	0.48902	0.07335
	7119.83	0.11275	0.54198	0.10308	0.52376	0.07826
	7120.14	0.11698	0.56003	0.11606	0.56268	0.08464
	7120.43	0.12176	0.5786	0.13104	0.60042	0.09235
	7120.73	0.12723	0.59754	0.14724	0.63542	0.10284
	7121.03	0.13305	0.61682	0.17077	0.66458	0.11458
	7121.33	0.13908	0.63673	0.19759	0.69316	0.13031
	7121.63	0.1463	0.65654	0.23008	0.7214	0.14847
	7121.93	0.15475	0.67535	0.26873	0.74818	0.1698
	7122.23	0.16326	0.69437	0.3099	0.77955	0.19557
	7122.53	0.17358	0.71369	0.35389	0.81868	0.2232
	7122.84	0.18622	0.73177	0.39939	0.86572	0.25706
	7123.13	0.19965	0.7482	0.44273	0.91181	0.29136
	7123.43	0.21569	0.76333	0.48138	0.95345	0.32776
	7123.73	0.23441	0.77731	0.51816	0.99231	0.36561
	7124.03	0.25618	0.7899	0.55396	1.02805	0.4039
	7124.33	0.28118	0.80152	0.5912	1.0563	0.44249
	7124.63	0.30996	0.8126	0.63245	1.08268	0.48138
	7124.93	0.34388	0.82189	0.67434	1.10698	0.52065
	7125.23	0.3814	0.83097	0.71656	1.1286	0.56187
	7125.53	0.42412	0.83962	0.76422	1.1463	0.60412
	7125.84	0.47173	0.84765	0.8171	1.16227	0.65249
	7126.14	0.5241	0.85498	0.87407	1.17676	0.70147
	7126.43	0.58248	0.86183	0.92522	1.19045	0.75345
	7126.73	0.64554	0.86846	0.9751	1.20518	0.80797
	7127.03	0.71267	0.87467	1.02406	1.2219	0.86341
	7127.33	0.78403	0.88106	1.07213	1.24114	0.92032
	7127.63	0.85911	0.88755	1.11881	1.26129	0.97779
	7127.93	0.93556	0.89365	1.16447	1.27989	1.03594
	7128.23	1.012	0.89989	1.20974	1.29223	1.09548
	7128.53	1.08817	0.90633	1.24934	1.29999	1.15549
	7128.83	1.15986	0.91307	1.28583	1.30328	1.21593
	7129.13	1.22668	0.92	1.31467	1.30043	1.27438
	7129.43	1.28669	0.92765	1.33529	1.29243	1.33015
	7129.73	1.33692	0.93564	1.35021	1.2773	1.37696
	7130.04	1.37676	0.94452	1.35857	1.25481	1.42056
	7130.34	1.40484	0.95306	1.36474	1.23026	1.44777
	7130.64	1.42047	0.96158	1.36947	1.20427	1.46711
	7130.94	1.42447	0.97001	1.37616	1.17984	1.47698
	7131.23	1.4168	0.97815	1.38383	1.15705	1.47754
	7131.53	1.39875	0.98572	1.39519	1.13625	1.47482
	7131.83	1.37168	0.99232	1.40716	1.11473	1.4666
	7132.13	1.33766	0.99833	1.42237	1.09251	1.45773
	7132.43	1.29766	1.00187	1.43539	1.07135	1.44803
	7132.73	1.25394	1.00431	1.44661	1.05242	1.43906
	7133.03	1.20802	1.00503	1.45194	1.03955	1.4305
	7133.33	1.16219	1.00359	1.45481	1.02839	1.42368
	7133.63	1.11873	1.00125	1.45017	1.01944	1.41729
	7133.93	1.07736	0.99649	1.44224	1.01187	1.41144
	7134.23	1.03832	0.9912	1.42982	1.00363	1.40475
	7134.53	1.00264	0.98514	1.41294	0.99496	1.39761
	7134.83	0.97005	0.97868	1.39433	0.98661	1.38861
	7135.13	0.94055	0.97206	1.37452	0.97884	1.37923
	7135.43	0.91507	0.96573	1.35648	0.97161	1.36934
	7135.73	0.89224	0.95949	1.33995	0.96512	1.35972
	7136.03	0.87316	0.95338	1.32531	0.9595	1.35027
	7136.33	0.85739	0.94805	1.31145	0.95354	1.34173
	7136.63	0.84458	0.943	1.29972	0.94736	1.3337
	7136.93	0.83397	0.93906	1.28886	0.94161	1.32635
	7137.23	0.82618	0.93563	1.27886	0.93707	1.31934
	7137.53	0.82087	0.93278	1.26858	0.93361	1.31238
	7137.83	0.81762	0.93079	1.2579	0.93196	1.30491
	7138.13	0.81696	0.92913	1.24522	0.93091	1.29665
	7138.43	0.81887	0.92833	1.23165	0.93061	1.28736
	7138.73	0.82337	0.92777	1.21733	0.93183	1.27643
	7139.03	0.8305	0.92741	1.20106	0.93395	1.26483
	7139.33	0.8392	0.92836	1.1852	0.93742	1.25169
	7139.63	0.84971	0.92954	1.17011	0.94235	1.23831
	7139.93	0.86181	0.93129	1.15558	0.94854	1.22462
	7140.23	0.87538	0.93328	1.14133	0.95605	1.2112
	7140.53	0.89059	0.93549	1.1284	0.96362	1.198
	7140.83	0.90636	0.9382	1.11541	0.97112	1.18619
	7141.13	0.92346	0.9409	1.10224	0.97749	1.17506
	7141.43	0.94138	0.9432	1.09046	0.98472	1.16479
	7141.73	0.96038	0.94549	1.07928	0.99241	1.15572
	7142.03	0.97937	0.94777	1.0688	0.99883	1.14713
	7142.33	0.99783	0.94965	1.05921	1.00325	1.13957
	7142.63	1.01571	0.95132	1.0509	1.00607	1.13239
	7142.93	1.03387	0.95243	1.04406	1.0078	1.12569
	7143.23	1.05084	0.95328	1.03784	1.0084	1.11954
	7143.53	1.06693	0.95389	1.03307	1.00702	1.11363
	7143.84	1.08247	0.95393	1.02944	1.00455	1.10836
	7144.14	1.09798	0.95382	1.0268	1.00015	1.10341
	7144.44	1.11221	0.95334	1.02556	0.99457	1.09886
	7144.73	1.12472	0.95286	1.02465	0.98968	1.09493
	7145.03	1.13453	0.95232	1.02475	0.98344	1.091
	7145.33	1.14393	0.9516	1.02508	0.97741	1.08762
	7145.63	1.15332	0.95089	1.02579	0.97181	1.08437
	7145.93	1.16051	0.95063	1.02669	0.96637	1.0813
	7146.23	1.16752	0.95047	1.02766	0.96026	1.07828
	7146.53	1.17249	0.95052	1.02805	0.95324	1.07524
	7146.83	1.17708	0.95095	1.02797	0.94606	1.07194
	7147.13	1.1807	0.9516	1.02724	0.93959	1.06848
	7147.43	1.18278	0.95292	1.02517	0.9346	1.06482
	7147.73	1.18534	0.95446	1.0224	0.93011	1.0605
	7148.03	1.1866	0.95628	1.01831	0.92614	1.05587
	7148.34	1.18811	0.95857	1.01357	0.92281	1.0503
	7148.64	1.18878	0.96106	1.00806	0.91884	1.04416
	7148.94	1.18813	0.96384	1.00189	0.91466	1.03734
	7149.23	1.18886	0.96667	0.99582	0.91089	1.02986
	7149.53	1.18813	0.96988	0.98887	0.90696	1.0217
	7149.83	1.18863	0.97294	0.98175	0.90401	1.01238
	7150.13	1.18884	0.97593	0.97433	0.90181	1.00258
	7150.43	1.18743	0.97885	0.96759	0.90029	0.99215
	7150.73	1.18557	0.98159	0.96105	0.89799	0.98135
	7151.03	1.18282	0.9841	0.95485	0.89608	0.97044
	7151.33	1.18101	0.98643	0.94855	0.8943	0.95973
	7151.64	1.17576	0.98862	0.94195	0.89252	0.94928
	7151.94	1.16612	0.99029	0.93608	0.89112	0.93916
	7152.23	1.1531	0.99174	0.93071	0.88968	0.93021
	7152.53	1.13438	0.99306	0.92572	0.88847	0.92121
	7152.83	1.11295	0.99437	0.9207	0.88769	0.91324
	7154.32	1.08617	0.9996	0.89622	0.88413	0.8814
	7155.84	1.0552	1.00185	0.87088	0.88571	0.85762
	7157.4	1.02353	1.00018	0.84579	0.89223	0.83768
	7158.98	0.99043	0.99763	0.83041	0.90226	0.82206
	7160.58	0.95653	0.99655	0.82621	0.91315	0.81615
	7162.21	0.92218	0.99664	0.83109	0.92405	0.82581
	7163.88	0.89179	0.99546	0.84191	0.93951	0.83225
	7165.56	0.86689	0.99281	0.85547	0.96594	0.8569
	7167.28	0.84918	0.99006	0.87173	1.00089	0.88423
	7169.02	0.8397	0.98812	0.8943	1.03167	0.9152
	7170.79	0.83634	0.98667	0.92663	1.05246	0.94849
	7172.58	0.8404	0.98347	0.96835	1.06765	0.98137
	7174.41	0.85132	0.97764	1.01539	1.07424	1.01561
	7176.26	0.86576	0.96838	1.04894	1.07203	1.04944
	7178.14	0.88408	0.95748	1.06719	1.06033	1.06491
	7180.05	0.90435	0.94793	1.0761	1.04305	1.06716

## Sheet: Fig.2d
	energy	FeCoOx/BiVO4	Co foil	Co2O3	CoO	CoOOH
	7700.3	0.00309	0.00445	0.00966	0.01046	0.00319
	7700.68	0.00312	0.00489	0.01012	0.01109	0.00338
	7701.09	0.00306	0.00539	0.01062	0.01125	0.0036
	7701.49	0.00307	0.00593	0.01111	0.01128	0.00384
	7701.89	0.00311	0.00649	0.01172	0.01167	0.00418
	7702.29	0.0034	0.00708	0.01249	0.01221	0.00452
	7702.7	0.00355	0.00779	0.01316	0.01285	0.00493
	7703.09	0.00386	0.0086	0.01395	0.01361	0.00524
	7703.48	0.00417	0.00954	0.01475	0.01435	0.00548
	7703.89	0.00437	0.0108	0.01559	0.01504	0.00585
	7704.29	0.00476	0.01239	0.01644	0.01611	0.00638
	7704.69	0.00539	0.01442	0.01787	0.0176	0.00699
	7705.09	0.00595	0.01727	0.0196	0.01935	0.00767
	7705.5	0.00667	0.02145	0.02153	0.02131	0.0085
	7705.89	0.00734	0.02724	0.02374	0.02325	0.00939
	7706.3	0.00807	0.03548	0.02695	0.02576	0.01068
	7706.69	0.00885	0.04651	0.03099	0.02853	0.0126
	7707.08	0.00994	0.06011	0.03771	0.03313	0.0163
	7707.49	0.01109	0.07676	0.04758	0.04016	0.02326
	7707.89	0.01244	0.09589	0.06004	0.04757	0.03069
	7708.29	0.0146	0.11746	0.076	0.05303	0.03797
	7708.69	0.01701	0.14078	0.0899	0.05913	0.0437
	7709.1	0.01971	0.16643	0.09637	0.06425	0.0464
	7709.49	0.0228	0.19094	0.09714	0.06708	0.04336
	7709.88	0.02597	0.21608	0.09569	0.06822	0.03764
	7710.29	0.02912	0.24061	0.09524	0.06895	0.03602
	7710.69	0.03216	0.26283	0.09731	0.0711	0.03744
	7711.09	0.03443	0.28324	0.1004	0.07519	0.03909
	7711.49	0.03633	0.29996	0.10333	0.08134	0.03979
	7711.89	0.03797	0.3151	0.1063	0.08985	0.03986
	7712.29	0.03942	0.3285	0.10982	0.10217	0.04005
	7712.69	0.0405	0.33964	0.11384	0.11617	0.04106
	7713.09	0.04153	0.3506	0.11929	0.13426	0.04264
	7713.49	0.04255	0.36066	0.12638	0.15507	0.0446
	7713.88	0.04402	0.37098	0.13559	0.17825	0.04728
	7714.3	0.04659	0.38221	0.14896	0.2074	0.05166
	7714.69	0.05085	0.39339	0.1654	0.2404	0.05953
	7715.08	0.05731	0.40597	0.18837	0.27787	0.07084
	7715.49	0.06703	0.42025	0.21602	0.32077	0.08617
	7715.89	0.07986	0.43485	0.24684	0.36597	0.10416
	7716.3	0.09543	0.45134	0.28388	0.41433	0.124
	7716.69	0.11374	0.4684	0.3253	0.46193	0.14751
	7717.09	0.13391	0.48578	0.36974	0.50857	0.17997
	7717.49	0.15574	0.5047	0.41397	0.55357	0.21641
	7717.89	0.17878	0.52382	0.45515	0.59442	0.24537
	7718.29	0.20252	0.54291	0.49336	0.6344	0.26767
	7718.69	0.22686	0.56423	0.5243	0.6737	0.28954
	7719.09	0.25182	0.58578	0.55497	0.71291	0.31317
	7719.49	0.27718	0.60742	0.58644	0.75519	0.34592
	7719.89	0.30294	0.63155	0.6194	0.80454	0.3887
	7720.29	0.32985	0.65593	0.65187	0.85873	0.43311
	7720.68	0.35861	0.68005	0.6844	0.91429	0.47887
	7721.1	0.39022	0.70633	0.72327	0.97012	0.52247
	7721.49	0.42648	0.73187	0.75984	1.01926	0.56328
	7721.88	0.46831	0.75703	0.7966	1.06303	0.61335
	7722.3	0.51718	0.78139	0.83399	1.10299	0.67799
	7722.69	0.57414	0.8043	0.86326	1.13377	0.73569
	7723.08	0.63974	0.82549	0.8865	1.16268	0.77673
	7723.5	0.71286	0.84457	0.90865	1.19114	0.81155
	7723.89	0.79286	0.8612	0.92839	1.21816	0.84666
	7724.29	0.87838	0.87529	0.94715	1.24724	0.89074
	7724.68	0.96595	0.88661	0.96646	1.27948	0.95676
	7725.09	1.05318	0.89531	0.9854	1.3076	1.03854
	7725.49	1.1373	0.90148	1.00431	1.32682	1.11534
	7725.88	1.21573	0.90539	1.02503	1.33852	1.18359
	7726.3	1.28693	0.90745	1.04891	1.33663	1.24687
	7726.69	1.34885	0.90811	1.07512	1.32035	1.30688
	7727.09	1.40077	0.90786	1.10482	1.29526	1.38141
	7727.48	1.44191	0.90717	1.13622	1.26447	1.46505
	7727.89	1.47227	0.90649	1.16734	1.23109	1.52668
	7728.29	1.49202	0.90619	1.1929	1.19695	1.55618
	7728.68	1.50031	0.9066	1.21224	1.1651	1.57022
	7729.1	1.49942	0.90811	1.22196	1.13484	1.57219
	7729.49	1.49071	0.91066	1.22073	1.10933	1.56066
	7729.89	1.47539	0.91441	1.21188	1.08725	1.53144
	7730.28	1.45447	0.91925	1.19632	1.06855	1.48368
	7730.7	1.42866	0.92523	1.1747	1.05067	1.42498
	7731.09	1.3994	0.9314	1.15134	1.03667	1.36348
	7731.49	1.36682	0.93801	1.12808	1.02252	1.30308
	7731.89	1.33168	0.94447	1.10588	1.00708	1.2373
	7732.29	1.29456	0.95057	1.08479	0.98893	1.1617
	7732.69	1.25583	0.95559	1.0673	0.97049	1.09855
	7733.09	1.21749	0.95934	1.05434	0.95232	1.06077
	7733.49	1.18025	0.96179	1.04421	0.93477	1.04272
	7733.89	1.14496	0.96283	1.03608	0.91852	1.0338
	7734.29	1.11245	0.96244	1.02962	0.90586	1.03111
	7734.69	1.08326	0.96082	1.02429	0.89555	1.03368
	7735.09	1.05777	0.95828	1.02034	0.88777	1.04509
	7735.49	1.03526	0.95491	1.01767	0.8828	1.05888
	7735.89	1.01565	0.95102	1.0156	0.88047	1.07058
	7736.29	0.99846	0.94705	1.01407	0.88044	1.07573
	7736.69	0.98387	0.94312	1.01294	0.88381	1.07695
	7737.08	0.97184	0.93951	1.01152	0.88912	1.07485
	7737.48	0.96217	0.93602	1.00963	0.89652	1.06815
	7737.9	0.95455	0.93266	1.00704	0.906	1.05885
	7738.29	0.94892	0.92968	1.00416	0.91706	1.05168
	7738.69	0.94527	0.92686	1.00118	0.92875	1.04615
	7739.09	0.94289	0.92412	0.99779	0.94091	1.04141
	7739.48	0.94199	0.92157	0.99468	0.95235	1.0366
	7739.89	0.94281	0.91892	0.99199	0.96216	1.03104
	7740.29	0.94474	0.91633	0.99032	0.9702	1.02628
	7740.69	0.94738	0.91377	0.98998	0.9752	1.02412
	7741.09	0.9507	0.91127	0.99037	0.9773	1.02562
	7741.49	0.95444	0.90888	0.99131	0.97739	1.02972
	7741.88	0.95833	0.90675	0.99281	0.97523	1.03563
	7742.3	0.962	0.9047	0.99452	0.97071	1.04469
	7742.69	0.96532	0.90298	0.99567	0.96443	1.05545
	7743.09	0.96814	0.90153	0.99608	0.95751	1.0645
	7743.49	0.97088	0.90033	0.99545	0.95021	1.06879
	7743.89	0.97281	0.89944	0.99401	0.94292	1.07069
	7744.29	0.9738	0.89883	0.99197	0.93617	1.07122
	7744.69	0.97443	0.89849	0.98916	0.93016	1.0697
	7745.09	0.97456	0.8985	0.98602	0.92429	1.06457
	7745.49	0.97401	0.89881	0.98196	0.91868	1.05517
	7745.89	0.97289	0.89947	0.97792	0.91357	1.04229
	7746.29	0.97147	0.90051	0.9738	0.90905	1.02817
	7746.69	0.9701	0.902	0.96914	0.90482	1.01406
	7747.08	0.96864	0.90394	0.96393	0.90083	0.99976
	7747.49	0.96667	0.90644	0.95847	0.89661	0.9817
	7747.89	0.96432	0.90933	0.95322	0.89233	0.96462
	7748.29	0.96165	0.91257	0.9481	0.88841	0.94815
	7748.69	0.95887	0.91631	0.94315	0.88534	0.93167
	7749.09	0.956	0.92054	0.93836	0.88236	0.92233
	7749.49	0.95334	0.92512	0.93413	0.87986	0.91328
	7749.89	0.95083	0.93021	0.92996	0.87775	0.90411
	7750.29	0.94833	0.9356	0.92607	0.87559	0.89155
	7750.69	0.94567	0.94131	0.92254	0.87412	0.87948
	7751.1	0.94279	0.94744	0.91892	0.87303	0.86827
	7751.5	0.93971	0.95373	0.9158	0.87237	0.85734
	7751.89	0.93673	0.96009	0.91266	0.87214	0.84771
	7752.29	0.93378	0.96659	0.90957	0.87263	0.8387
	7752.69	0.93103	0.97315	0.9065	0.87331	0.82957
	7753.09	0.92835	0.97985	0.90331	0.87485	0.81943
	7753.49	0.92561	0.98625	0.90027	0.87712	0.8093
	7753.89	0.9227	0.99264	0.89737	0.8797	0.80233
	7754.28	0.91975	0.99879	0.89468	0.8822	0.79722
	7754.68	0.91696	1.00483	0.89204	0.8853	0.79204
	7755.08	0.91432	1.01046	0.88941	0.88857	0.78652
	7755.48	0.91185	1.01552	0.88698	0.89211	0.78042
	7755.89	0.90953	1.02003	0.88456	0.89588	0.77616
	7756.3	0.90752	1.02416	0.8822	0.89976	0.77228
	7756.7	0.90584	1.02748	0.88	0.90272	0.76902
	7757.1	0.90449	1.02923	0.87784	0.90631	0.76812
	7757.5	0.90341	1.02847	0.87604	0.90964	0.76722
	7757.89	0.90245	1.02487	0.87427	0.91266	0.7669
	7758.29	0.90161	1.01848	0.873	0.91572	0.76684
	7758.69	0.90089	1.00944	0.87205	0.9192	0.76684
	7759.09	0.90024	1.00638	0.8712	0.9215	0.76699
	7759.49	0.89973	1.00375	0.8712	0.92365	0.76714
	7759.89	0.89947	1.00107	0.87119	0.92595	0.76729

## Sheet: Fig.2e
	R	CoOOH x0.5	Fe K-edge	FeOOH	Co K-edge
	1.01243	0.0442	0.28878	0.20693	0.06764
	1.04311	0.06863	0.33417	0.2061	0.06255
	1.07379	0.10247	0.37641	0.22263	0.05851
	1.10447	0.13998	0.41422	0.2593	0.06018
	1.13515	0.17887	0.44704	0.31146	0.07122
	1.16583	0.21812	0.47507	0.37158	0.09107
	1.1965	0.25733	0.49932	0.43265	0.11682
	1.22718	0.29629	0.52153	0.4891	0.14583
	1.25786	0.33464	0.54406	0.53698	0.17615
	1.28854	0.3717	0.56954	0.57414	0.20634
	1.31922	0.40651	0.60042	0.60052	0.23539
	1.3499	0.43831	0.63838	0.61853	0.26271
	1.38058	0.46721	0.68394	0.63313	0.2881
	1.41126	0.49492	0.73633	0.6514	0.3118
	1.44194	0.5252	0.79363	0.68102	0.33439
	1.47262	0.56339	0.85315	0.72782	0.35664
	1.5033	0.61474	0.91178	0.79352	0.37934
	1.53398	0.68203	0.96627	0.87524	0.40304
	1.56466	0.76394	1.01353	0.96684	0.42783
	1.59534	0.85507	1.05073	1.06073	0.45324
	1.62602	0.94724	1.07548	1.14936	0.47825
	1.6567	1.03109	1.0859	1.2261	0.5014
	1.68738	1.09749	1.08069	1.28571	0.52099
	1.71806	1.13852	1.05917	1.32457	0.53528
	1.74874	1.14837	1.0213	1.34085	0.54273
	1.77942	1.12385	0.96771	1.33443	0.54214
	1.8101	1.06473	0.89967	1.30689	0.53284
	1.84078	0.97384	0.81907	1.26122	0.51481
	1.87146	0.8568	0.72841	1.20152	0.48879
	1.90214	0.72161	0.63085	1.1325	0.45641
	1.93282	0.57797	0.53023	1.05892	0.42026
	1.9635	0.43648	0.43144	0.98493	0.38396
	1.99418	0.30786	0.34112	0.91343	0.35199
	2.02485	0.20245	0.26906	0.84574	0.32903
	2.05553	0.12933	0.22837	0.78151	0.31843
	2.08621	0.09113	0.22671	0.71918	0.32047
	2.11689	0.07224	0.25392	0.65679	0.3319
	2.14757	0.04981	0.29189	0.59281	0.34746
	2.17825	0.0147	0.32828	0.52691	0.3618
	2.20893	0.03434	0.35717	0.46042	0.37055
	2.23961	0.08738	0.37651	0.39658	0.37067
	2.27029	0.13868	0.38676	0.34037	0.36039
	2.30097	0.18158	0.39027	0.29754	0.3391
	2.33165	0.213	0.39107	0.27202	0.30732
	2.36233	0.23637	0.3944	0.26249	0.26677
	2.39301	0.26417	0.40573	0.26207	0.22073
	2.42369	0.31492	0.42911	0.2623	0.17522
	2.45437	0.40084	0.46572	0.25718	0.14169
	2.48505	0.52015	0.51378	0.24502	0.13661
	2.51573	0.66217	0.56949	0.22952	0.16378
	2.54641	0.81364	0.6284	0.22077	0.20832
	2.57709	0.96128	0.68612	0.23286	0.25674
	2.60777	1.09289	0.7388	0.2736	0.3017
	2.63845	1.19806	0.7832	0.33821	0.3392
	2.66913	1.26878	0.81675	0.41627	0.36688
	2.69981	1.29997	0.83756	0.49805	0.38345
	2.73049	1.28972	0.84437	0.57586	0.38841
	2.76117	1.23933	0.83658	0.64369	0.38195
	2.79184	1.15298	0.81418	0.697	0.36483
	2.82252	1.03728	0.77772	0.73268	0.33829
	2.8532	0.90052	0.72828	0.74909	0.30398
	2.88388	0.75189	0.66737	0.74603	0.26385
	2.91456	0.6006	0.5969	0.72486	0.22001
	2.94524	0.45516	0.51905	0.68841	0.17467
	2.97592	0.32265	0.43621	0.64106	0.13003
	3.0066	0.20833	0.3509	0.58869	0.08834
	3.03728	0.11549	0.26573	0.53851	0.05229
	3.06796	0.04629	0.1834	0.49851	0.02801
	3.09864	0.01973	0.10728	0.47577	0.02892
	3.12932	0.04387	0.04701	0.47379	0.04251
	3.16	0.0602	0.05285	0.49082	0.05325
	3.19068	0.06694	0.09931	0.52101	0.05823
	3.22136	0.06775	0.14155	0.55739	0.05736
	3.25204	0.06627	0.17422	0.59406	0.05146
	3.28272	0.06551	0.19634	0.62682	0.04206
	3.3134	0.06766	0.20796	0.65307	0.03196
	3.34408	0.0739	0.20963	0.67132	0.02688
	3.37476	0.08419	0.20234	0.68092	0.03255
	3.40544	0.09742	0.18739	0.68167	0.04524
	3.43612	0.1118	0.16643	0.67369	0.05947
	3.4668	0.1253	0.14143	0.65727	0.07259
	3.49748	0.13603	0.11484	0.63286	0.08327
	3.52816	0.14252	0.09	0.60103	0.09078
	3.55884	0.14388	0.07194	0.5626	0.09476
	3.58952	0.13991	0.06645	0.5186	0.09517
	3.62019	0.13108	0.0739	0.47038	0.09217
	3.65087	0.11847	0.0877	0.4196	0.08616
	3.68155	0.10352	0.10183	0.36819	0.07767
	3.71223	0.08789	0.11306	0.31834	0.06735
	3.74291	0.07319	0.11987	0.27237	0.05595
	3.77359	0.0609	0.1216	0.23249	0.04426
	3.80427	0.05226	0.11817	0.20048	0.03318
	3.83495	0.04807	0.10988	0.17702	0.02381
	3.86563	0.0483	0.09737	0.16125	0.01774
	3.89631	0.05185	0.08162	0.15085	0.01637
	3.92699	0.05699	0.06413	0.14299	0.01841
	3.95767	0.06193	0.04751	0.13545	0.02113
	3.98835	0.06509	0.03713	0.12712	0.02308
	4.01903	0.06528	0.03982	0.11809	0.02376
	4.04971	0.06188	0.05291	0.10946	0.02313
	4.08039	0.05517	0.06916	0.10292	0.02136

## Sheet: Fig. 2f
	R	R-re fitting	R-mag Fe K-edge	R-mag fitting	R-re Fe K-edge
	0	-0.16797	0.89835	0.97743	-0.13892
	0.03068	-0.19682	0.8994	0.97093	-0.15877
	0.06136	-0.22104	0.90014	0.96633	-0.1771
	0.09204	-0.23992	0.89921	0.96298	-0.18991
	0.12272	-0.25235	0.89626	0.9603	-0.19473
	0.1534	-0.25719	0.89164	0.95782	-0.19135
	0.18408	-0.2537	0.88621	0.95525	-0.18135
	0.21476	-0.2417	0.88101	0.95241	-0.16712
	0.24544	-0.22169	0.87692	0.94924	-0.15061
	0.27612	-0.19474	0.87445	0.94579	-0.13254
	0.3068	-0.16232	0.8735	0.94215	-0.11246
	0.33748	-0.12612	0.87348	0.93851	-0.08936
	0.36816	-0.08775	0.87353	0.93508	-0.06268
	0.39884	-0.04865	0.87282	0.93208	-0.03308
	0.42951	-0.00985	0.87082	0.9298	-0.0025
	0.46019	0.02802	0.86752	0.92848	0.0264
	0.49087	0.06474	0.8635	0.92833	0.0514
	0.52155	0.10026	0.85995	0.92948	0.07179
	0.55223	0.13454	0.85846	0.93193	0.08885
	0.58291	0.16716	0.8606	0.93552	0.10542
	0.61359	0.19717	0.86721	0.93996	0.12466
	0.64427	0.22297	0.87803	0.94482	0.14828
	0.67495	0.2425	0.89172	0.94964	0.17525
	0.70563	0.25362	0.90632	0.95393	0.20128
	0.73631	0.25462	0.91979	0.9573	0.21979
	0.76699	0.24471	0.93024	0.9595	0.22394
	0.79767	0.22436	0.93612	0.96046	0.20909
	0.82835	0.19524	0.93633	0.96037	0.17496
	0.85903	0.15983	0.93025	0.95964	0.1264
	0.88971	0.12077	0.91787	0.95892	0.07237
	0.92039	0.0801	0.89996	0.95905	0.02342
	0.95107	0.03879	0.87834	0.96085	-0.01168
	0.98175	-0.00341	0.85653	0.96501	-0.02897
	1.01243	-0.04757	0.84046	0.97189	-0.03086
	1.04311	-0.09475	0.83772	0.9814	-0.02563
	1.07379	-0.14518	0.85254	0.99301	-0.02477
	1.10447	-0.19748	0.88183	1.00588	-0.03927
	1.13515	-0.24856	0.91922	1.01904	-0.07575
	1.16583	-0.29407	0.95937	1.03156	-0.13408
	1.1965	-0.32945	0.99865	1.04274	-0.20718
	1.22718	-0.3512	1.03477	1.0523	-0.28302
	1.25786	-0.35788	1.06643	1.06041	-0.34832
	1.28854	-0.3504	1.09323	1.0679	-0.39232
	1.31922	-0.33147	1.11575	1.0762	-0.40948
	1.3499	-0.30415	1.13549	1.08728	-0.39995
	1.38058	-0.27011	1.15487	1.10338	-0.36779
	1.41126	-0.22812	1.17693	1.12654	-0.31767
	1.44194	-0.17354	1.20481	1.15813	-0.25155
	1.47262	-0.09923	1.24105	1.19849	-0.16684
	1.5033	0.0021	1.2869	1.2469	-0.05715
	1.53398	0.13461	1.34204	1.30184	0.08424
	1.56466	0.29606	1.40475	1.36122	0.25929
	1.59534	0.47556	1.47233	1.42274	0.46028
	1.62602	0.65336	1.54149	1.48403	0.66721
	1.6567	0.80318	1.6088	1.5428	0.849
	1.68738	0.8967	1.6709	1.5969	0.96897
	1.71806	0.90955	1.72468	1.64442	0.99345
	1.74874	0.82721	1.7674	1.68373	0.90136
	1.77942	0.64944	1.7968	1.71348	0.6918
	1.8101	0.39181	1.81119	1.73268	0.38703
	1.84078	0.08404	1.80943	1.74069	0.02972
	1.87146	-0.23489	1.79105	1.73722	-0.32551
	1.90214	-0.52371	1.75622	1.72233	-0.62396
	1.93282	-0.74627	1.7058	1.69645	-0.82314
	1.9635	-0.87786	1.64126	1.66027	-0.90197
	1.99418	-0.90899	1.56474	1.61479	-0.86447
	2.02485	-0.84594	1.47899	1.5612	-0.73688
	2.05553	-0.70831	1.38737	1.50083	-0.55932
	2.08621	-0.5242	1.29391	1.43513	-0.37453
	2.11689	-0.3244	1.20344	1.36553	-0.21697
	2.14757	-0.13699	1.1217	1.29345	-0.10549
	2.17825	0.01682	1.05541	1.22022	-0.04131
	2.20893	0.12482	1.01111	1.14709	-0.01142
	2.23961	0.18406	0.99172	1.07529	0.00419
	2.27029	0.19964	0.99299	1.00626	0.02425
	2.30097	0.18254	1.00539	0.94223	0.05969
	2.33165	0.14728	1.01955	0.88774	0.11092
	2.36233	0.1096	1.02933	0.8524	0.16957
	2.39301	0.08437	1.03192	0.84966	0.22342
	2.42369	0.08368	1.02741	0.88058	0.2626
	2.45437	0.11502	1.01847	0.93178	0.28427
	2.48505	0.17967	1.01032	0.99236	0.29396
	2.51573	0.27158	1.01016	1.05684	0.30296
	2.54641	0.37721	1.025	1.1223	0.32272
	2.57709	0.47676	1.05835	1.18678	0.35835
	2.60777	0.54709	1.10866	1.24868	0.404
	2.63845	0.56589	1.17109	1.30652	0.44216
	2.66913	0.51672	1.23994	1.35891	0.44756
	2.69981	0.39351	1.30997	1.40454	0.39502
	2.73049	0.20351	1.37674	1.44224	0.26869
	2.76117	-0.03245	1.43659	1.47101	0.06966
	2.79184	-0.28274	1.48656	1.49007	-0.18076
	2.82252	-0.51043	1.52436	1.49886	-0.44369
	2.8532	-0.68042	1.54834	1.49715	-0.67098
	2.88388	-0.76664	1.55748	1.48497	-0.81698
	2.91456	-0.75749	1.55136	1.46263	-0.85046
	2.94524	-0.6582	1.53012	1.43078	-0.7633
	2.97592	-0.48954	1.49447	1.39028	-0.57319
	3.0066	-0.28307	1.44559	1.34227	-0.3195
	3.03728	-0.07424	1.38509	1.28808	-0.05351
	3.06796	0.10508	1.31494	1.22921	0.17441
	3.09864	0.23267	1.23737	1.16726	0.32686
	3.12932	0.29942	1.15479	1.10393	0.38753
	3.16	0.30942	1.06968	1.04094	0.36333
	3.19068	0.277	0.98455	0.98007	0.28011
	3.22136	0.22178	0.90179	0.92314	0.17372
	3.25204	0.16311	0.82365	0.87217	0.0793
	3.28272	0.11555	0.75235	0.82962	0.02181
	3.3134	0.08628	0.71521	0.79883	0.01056
	3.34408	0.07499	0.76693	0.78315	0.03891
	3.37476	0.0758	0.81057	0.78177	0.08862
	3.40544	0.08038	0.84357	0.78803	0.13721
	3.43612	0.08122	0.86577	0.79528	0.16556
	3.4668	0.07393	0.87746	0.80002	0.16358
	3.49748	0.05818	0.87936	0.80101	0.13226
	3.52816	0.03701	0.87252	0.79818	0.08188
	3.55884	0.01519	0.85837	0.79212	0.02747
	3.58952	-0.00289	0.83865	0.78389	-0.01689
	3.62019	-0.01478	0.81554	0.77493	-0.04264
	3.65087	-0.02066	0.79199	0.76701	-0.049
	3.68155	-0.02301	0.77246	0.76203	-0.04222
	3.71223	-0.02537	0.7633	0.76122	-0.03245
	3.74291	-0.03083	0.76807	0.76436	-0.0295
	3.77359	-0.04078	0.78187	0.76989	-0.03909
	3.80427	-0.05442	0.79785	0.77605	-0.06088
	3.83495	-0.06897	0.81195	0.78144	-0.08887
	3.86563	-0.08078	0.82214	0.78517	-0.11392
	3.89631	-0.08654	0.82746	0.78675	-0.1272
	3.92699	-0.08445	0.82755	0.78601	-0.12353
	3.95767	-0.07479	0.82246	0.78306	-0.1032
	3.98835	-0.05971	0.81263	0.77818	-0.07176
	4.01903	-0.04253	0.79879	0.77187	-0.03798
	4.04971	-0.02654	0.78204	0.7648	-0.0107
	4.08039	-0.01403	0.76407	0.75783	0.00426
	4.11107	-0.0057	0.74788	0.75194	0.00599
	4.14175	-0.000602812	0.73941	0.74809	-0.00136
	4.17243	0.00323	0.74421	0.74682	-0.01032
	4.20311	0.00795	0.75811	0.74792	-0.01285
	4.23379	0.01502	0.77447	0.75053	-0.0034
	4.26447	0.02464	0.78991	0.75359	0.01909
	4.29515	0.03566	0.80285	0.75625	0.05069
	4.32583	0.04607	0.81244	0.75795	0.08371
	4.35651	0.05363	0.81824	0.75837	0.10921
	4.38719	0.05673	0.82009	0.7574	0.11996
	4.41786	0.05485	0.81803	0.75511	0.11266
	4.44854	0.04871	0.8123	0.7517	0.08903
	4.47922	0.03998	0.80329	0.74749	0.05512
	4.5099	0.03069	0.79151	0.74293	0.01936
	4.54058	0.02253	0.77759	0.73854	-0.01009
	4.57126	0.01641	0.76223	0.73494	-0.02768
	4.60194	0.01222	0.7462	0.73263	-0.03196
	4.63262	0.00907	0.73043	0.73185	-0.02559
	4.6633	0.0057	0.71668	0.73241	-0.01404
	4.69398	0.00106	0.71164	0.73376	-0.0036
	4.72466	-0.00525	0.71951	0.73531	0.000791374
	4.75534	-0.01284	0.72931	0.73655	-0.00294
	4.78602	-0.02065	0.73755	0.73715	-0.01361
	4.8167	-0.02732	0.74348	0.73696	-0.02751
	4.84738	-0.03165	0.7469	0.73591	-0.03988
	4.87806	-0.03303	0.7478	0.73408	-0.04669
	4.90874	-0.03161	0.74632	0.73161	-0.04598
	4.93942	-0.02817	0.74273	0.72875	-0.0384
	4.9701	-0.0239	0.73739	0.7258	-0.02679
	5.00078	-0.01989	0.73078	0.72315	-0.015
	5.03146	-0.01686	0.72354	0.72118	-0.00646
	5.06214	-0.01491	0.71671	0.72019	-0.00301
	5.09282	-0.01358	0.71244	0.72019	-0.00429
	5.1235	-0.01208	0.71349	0.72094	-0.00808
	5.15418	-0.00966	0.71825	0.72204	-0.01125
	5.18486	-0.00588	0.72366	0.72309	-0.01099
	5.21553	-0.000805017	0.72838	0.72383	-0.00588
	5.24621	0.00497	0.73183	0.72409	0.00348
	5.27689	0.01055	0.73376	0.72379	0.01477
	5.30757	0.01502	0.73408	0.72293	0.02473
	5.33825	0.01774	0.73277	0.72157	0.03034
	5.36893	0.01852	0.72996	0.71982	0.02996
	5.39961	0.01765	0.72581	0.71783	0.02385
	5.43029	0.01577	0.72057	0.71579	0.01419
	5.46097	0.01362	0.71456	0.71393	0.00428
	5.49165	0.01182	0.70833	0.71248	-0.00257
	5.52233	0.01064	0.70415	0.71162	-0.00412
	5.55301	0.01	0.70783	0.71139	-2.06794e-05
	5.58369	0.00953	0.71378	0.71162	0.00815
	5.61437	0.00875	0.71944	0.71208	0.01738
	5.64505	0.00729	0.72429	0.71252	0.02428
	5.67573	0.00503	0.7281	0.71278	0.02619
	5.70641	0.00214	0.73069	0.71275	0.02207
	5.73709	-0.000953986	0.73199	0.71241	0.0128
	5.76777	-0.00375	0.73197	0.71176	0.000833191
	5.79845	-0.00582	0.73065	0.71085	-0.01063
	5.82913	-0.00695	0.72814	0.70976	-0.0187
	5.85981	-0.00719	0.72457	0.70858	-0.02178
	5.89049	-0.00682	0.72015	0.70745	-0.01996
	5.92117	-0.00622	0.71513	0.70651	-0.01493
	5.95185	-0.00575	0.70993	0.70591	-0.0093
	5.98253	-0.00561	0.70575	0.7057	-0.00566

## Sheet: Fig.2g
	R	R-re fitting	R-mag Co K-edge	R-mag fitting	R-re Co K-edge
	0	-0.03439	0.44575	0.43706	-0.04544
	0.03068	-0.02671	0.44544	0.43041	-0.04439
	0.06136	-0.02137	0.44565	0.42448	-0.04286
	0.09204	-0.02003	0.44532	0.4216	-0.03932
	0.12272	-0.02259	0.44389	0.42333	-0.03335
	0.1534	-0.0271	0.44125	0.42809	-0.02576
	0.18408	-0.03057	0.43768	0.43331	-0.01812
	0.21476	-0.03039	0.4338	0.43737	-0.01196
	0.24544	-0.02556	0.43044	0.43948	-0.00803
	0.27612	-0.01716	0.42843	0.43936	-0.00594
	0.3068	-0.00781	0.42809	0.43716	-0.00446
	0.33748	-0.000331485	0.42899	0.43342	-0.00215
	0.36816	0.00364	0.4302	0.4292	0.00178
	0.39884	0.0044	0.43084	0.42604	0.00708
	0.42951	0.00396	0.43034	0.42551	0.01253
	0.46019	0.00489	0.42851	0.42785	0.01654
	0.49087	0.00896	0.4255	0.43171	0.01803
	0.52155	0.0161	0.42193	0.43544	0.01699
	0.55223	0.02444	0.41903	0.43786	0.01466
	0.58291	0.03121	0.41846	0.43837	0.01298
	0.61359	0.03418	0.42088	0.43676	0.01367
	0.64427	0.03289	0.42512	0.43334	0.0174
	0.67495	0.0289	0.4296	0.4289	0.02338
	0.70563	0.02504	0.43321	0.42505	0.02971
	0.73631	0.02397	0.43531	0.42399	0.03423
	0.76699	0.02674	0.4357	0.42683	0.03566
	0.79767	0.03219	0.4346	0.4322	0.0343
	0.82835	0.03748	0.4329	0.43798	0.0319
	0.85903	0.03947	0.43221	0.44265	0.03088
	0.88971	0.03636	0.43442	0.44529	0.03296
	0.92039	0.02863	0.44028	0.44546	0.03803
	0.95107	0.0189	0.44886	0.44322	0.04378
	0.98175	0.01062	0.45856	0.43921	0.04645
	1.01243	0.00632	0.46784	0.4349	0.04234
	1.04311	0.00627	0.47544	0.43269	0.02967
	1.07379	0.00831	0.48034	0.43481	0.00969
	1.10447	0.00892	0.48179	0.4411	-0.01333
	1.13515	0.00501	0.47941	0.44938	-0.03363
	1.16583	-0.00441	0.47326	0.45748	-0.0462
	1.1965	-0.01773	0.4642	0.46401	-0.04903
	1.22718	-0.03165	0.45458	0.46834	-0.04427
	1.25786	-0.04315	0.44954	0.47078	-0.03772
	1.28854	-0.05147	0.45542	0.47287	-0.0367
	1.31922	-0.05907	0.47259	0.47748	-0.04721
	1.3499	-0.07079	0.4965	0.48795	-0.07141
	1.38058	-0.09143	0.52346	0.50617	-0.10648
	1.41126	-0.12274	0.55127	0.53178	-0.14528
	1.44194	-0.16107	0.57863	0.56311	-0.17861
	1.47262	-0.19719	0.60483	0.59812	-0.19786
	1.5033	-0.21826	0.6297	0.63488	-0.19718
	1.53398	-0.21173	0.65352	0.67167	-0.17427
	1.56466	-0.16953	0.67699	0.707	-0.12973
	1.59534	-0.09107	0.70102	0.73969	-0.06568
	1.62602	0.01606	0.72652	0.7689	0.01527
	1.6567	0.13785	0.75408	0.79418	0.11005
	1.68738	0.2573	0.78376	0.81546	0.21384
	1.71806	0.3582	0.81496	0.83298	0.3183
	1.74874	0.42795	0.84651	0.84724	0.41058
	1.77942	0.45885	0.87676	0.85885	0.47429
	1.8101	0.44802	0.9038	0.86835	0.49283
	1.84078	0.39655	0.92572	0.87609	0.45444
	1.87146	0.30878	0.94079	0.88212	0.3571
	1.90214	0.19215	0.94762	0.88618	0.21128
	1.93282	0.05718	0.94533	0.88778	0.03881
	1.9635	-0.08279	0.93372	0.88632	-0.13207
	1.99418	-0.21303	0.91332	0.88134	-0.27435
	2.02485	-0.31974	0.88554	0.87263	-0.36973
	2.05553	-0.39296	0.85275	0.86046	-0.41321
	2.08621	-0.42872	0.81835	0.84563	-0.41298
	2.11689	-0.42946	0.78661	0.8295	-0.38561
	2.14757	-0.40219	0.76217	0.81383	-0.34843
	2.17825	-0.35526	0.74883	0.80048	-0.31233
	2.20893	-0.29501	0.74787	0.79092	-0.27786
	2.23961	-0.22395	0.7572	0.78572	-0.23643
	2.27029	-0.14153	0.77224	0.7842	-0.17603
	2.30097	-0.04721	0.78768	0.78454	-0.0889
	2.33165	0.05582	0.79881	0.78416	0.02232
	2.36233	0.15832	0.80207	0.78032	0.14282
	2.39301	0.24575	0.79514	0.77057	0.24952
	2.42369	0.30247	0.77689	0.75312	0.31924
	2.45437	0.31789	0.74725	0.72703	0.33779
	2.48505	0.29184	0.70726	0.69237	0.30622
	2.51573	0.23647	0.65913	0.65049	0.24129
	2.54641	0.17312	0.60685	0.60453	0.16959
	2.57709	0.12473	0.55791	0.56112	0.11745
	2.60777	0.10676	0.52741	0.53348	0.10058
	2.63845	0.12022	0.53376	0.538	0.1177
	2.66913	0.15025	0.57178	0.57282	0.15079
	2.69981	0.17126	0.62171	0.62134	0.17224
	2.73049	0.15708	0.67152	0.67161	0.15601
	2.76117	0.09224	0.71539	0.71724	0.08865
	2.79184	-0.02034	0.75016	0.75454	-0.02439
	2.82252	-0.15845	0.77408	0.78124	-0.15952
	2.8532	-0.28742	0.78629	0.79609	-0.2828
	2.88388	-0.37199	0.7867	0.7986	-0.36157
	2.91456	-0.38888	0.77583	0.78904	-0.37569
	2.94524	-0.33495	0.75477	0.7683	-0.32412
	2.97592	-0.22804	0.72504	0.73781	-0.2245
	3.0066	-0.10012	0.68853	0.69945	-0.10623
	3.03728	0.01427	0.64741	0.65542	2.61012e-07
	3.06796	0.08965	0.604	0.60812	0.07228
	3.09864	0.11701	0.56081	0.56003	0.10332
	3.12932	0.10436	0.52057	0.51366	0.10042
	3.16	0.07101	0.48665	0.47172	0.08007
	3.19068	0.03836	0.46373	0.43863	0.05984
	3.22136	0.02133	0.45617	0.42747	0.0512
	3.25204	0.02382	0.46056	0.44024	0.05578
	3.28272	0.03939	0.46791	0.45421	0.0665
	3.3134	0.0563	0.47273	0.46252	0.07232
	3.34408	0.06403	0.47314	0.46435	0.06442
	3.37476	0.05817	0.46903	0.46021	0.04086
	3.40544	0.0418	0.46131	0.45116	0.00777
	3.43612	0.02301	0.45175	0.43864	-0.02322
	3.4668	0.01033	0.44331	0.42458	-0.04013
	3.49748	0.0084	0.44012	0.41332	-0.03587
	3.52816	0.01597	0.44456	0.41627	-0.01148
	3.55884	0.02697	0.45425	0.42753	0.02408
	3.58952	0.03387	0.46544	0.438	0.05736
	3.62019	0.03148	0.47567	0.44563	0.07561
	3.65087	0.01935	0.48356	0.44975	0.0716
	3.68155	0.00166	0.4884	0.45023	0.04612
	3.71223	-0.01514	0.48988	0.44731	0.00736
	3.74291	-0.02554	0.48802	0.44154	-0.03238
	3.77359	-0.02753	0.48306	0.43383	-0.06136
	3.80427	-0.0232	0.47545	0.42558	-0.07237
	3.83495	-0.01734	0.46574	0.41925	-0.06482
	3.86563	-0.0147	0.4546	0.41837	-0.04417
	3.89631	-0.01765	0.44273	0.42287	-0.01927
	3.92699	-0.02504	0.43086	0.42895	0.00117
	3.95767	-0.03306	0.41981	0.43414	0.01157
	3.98835	-0.03731	0.41098	0.4374	0.01092
	4.01903	-0.03507	0.40845	0.43833	0.00234
	4.04971	-0.02665	0.41267	0.4369	-0.0088
	4.08039	-0.01509	0.41747	0.43335	-0.01723
	4.11107	-0.00456	0.42096	0.42818	-0.01971
	4.14175	0.00171	0.42284	0.42217	-0.01581
	4.17243	0.00293	0.42319	0.41661	-0.00753
	4.20311	0.000911768	0.4222	0.41371	0.00192
	4.23379	-0.00105	0.42015	0.41511	0.0095
	4.26447	1.32808e-05	0.41735	0.41905	0.01343
	4.29515	0.00518	0.41411	0.42314	0.01348
	4.32583	0.01317	0.41071	0.42618	0.01068
	4.35651	0.02104	0.40739	0.42766	0.0066
	4.38719	0.02573	0.40435	0.42744	0.00272
	4.41786	0.02557	0.40182	0.42557	-6.69419e-05
	4.44854	0.02108	0.40153	0.42231	-0.00143
	4.47922	0.01455	0.40338	0.41806	-0.00146
	4.5099	0.00891	0.40528	0.41344	-0.000366742
	4.54058	0.00622	0.40712	0.40957	0.00166
	4.57126	0.00676	0.40896	0.40838	0.00449
	4.60194	0.00907	0.4108	0.41039	0.00785
	4.63262	0.01077	0.41259	0.41347	0.01128
	4.6633	0.0099	0.41425	0.41615	0.01409
	4.69398	0.00589	0.41571	0.41783	0.01548
	4.72466	-0.000202173	0.41686	0.41833	0.01481
	4.75534	-0.00627	0.41764	0.41761	0.01185
	4.78602	-0.01028	0.41799	0.41581	0.00692
	4.8167	-0.01125	0.4179	0.41318	0.000856836
	4.84738	-0.00963	0.41735	0.41009	-0.00518
	4.87806	-0.00705	0.41638	0.40722	-0.01001
	4.90874	-0.00533	0.41502	0.40579	-0.01277
	4.93942	-0.0056	0.41333	0.40675	-0.01308
	4.9701	-0.00776	0.41136	0.40889	-0.01118
	5.00078	-0.01057	0.40918	0.41096	-0.00781
	5.03146	-0.0124	0.40688	0.41241	-0.00401
	5.06214	-0.01204	0.40454	0.41305	-0.000854278
	5.09282	-0.00935	0.40229	0.41282	0.000851171
	5.1235	-0.00527	0.4009	0.41179	0.000792855
	5.15418	-0.0013	0.40232	0.41009	-0.000769573
	5.18486	0.00124	0.40399	0.40796	-0.00309
	5.21553	0.00185	0.40534	0.40575	-0.00518
	5.24621	0.00102	0.40626	0.40415	-0.00617
	5.27689	-6.92052e-05	0.4067	0.40416	-0.00563
	5.30757	-0.000248101	0.40663	0.40548	-0.00377
	5.33825	0.00107	0.40603	0.40701	-0.00132
	5.36893	0.00358	0.40494	0.40821	0.000707135
	5.39961	0.00632	0.40344	0.40886	0.00149
	5.43029	0.00815	0.40173	0.40891	0.000786463
	5.46097	0.00835	0.4015	0.40837	-0.000869812
	5.49165	0.00698	0.40351	0.40731	-0.00238
	5.52233	0.00478	0.4058	0.40587	-0.00255
	5.55301	0.00279	0.40801	0.40425	-0.000620102
	5.58369	0.00181	0.40996	0.40282	0.00324
	5.61437	0.00203	0.41152	0.40236	0.00791
	5.64505	0.00298	0.41258	0.40317	0.0117
	5.67573	0.00381	0.41306	0.40434	0.01303
	5.70641	0.00377	0.41293	0.40533	0.01117
	5.73709	0.00256	0.41218	0.40597	0.00664
	5.76777	0.000500051	0.41085	0.4062	0.00104
	5.79845	-0.0017	0.40899	0.406	-0.00352
	5.82913	-0.00328	0.40672	0.40544	-0.00541
	5.85981	-0.00382	0.40419	0.40459	-0.00419
	5.89049	-0.00339	0.40185	0.40356	-0.000878558
	5.92117	-0.00252	0.40244	0.40255	0.00243
	5.95185	-0.00182	0.40503	0.40188	0.00355
	5.98253	-0.00174	0.4077	0.40198	0.00125

## Sheet: Fig.2h
	0.11675	0.12112	0.1254	0.12956	0.13359	0.13747	0.14119	0.14473	0.14807	0.1512	0.15412	0.1568	0.15925	0.16144	0.16339	0.16507	0.1665	0.16766	0.16856	0.1692	0.16958	0.1697	0.16957	0.1692	0.1686	0.16776	0.16671	0.16544	0.16397	0.16231	0.16048	0.15847	0.1563	0.15399	0.15154	0.14897	0.14629	0.1435	0.14063	0.13767	0.13465	0.13157	0.12844	0.12528	0.12208	0.11887	0.11564	0.11241	0.10919
	0.12685	0.13196	0.13698	0.14189	0.14666	0.15128	0.15573	0.15998	0.16401	0.16782	0.17137	0.17466	0.17768	0.18041	0.18284	0.18497	0.18679	0.1883	0.18948	0.19035	0.19091	0.19115	0.19108	0.19071	0.19004	0.18908	0.18785	0.18635	0.18459	0.18259	0.18036	0.17792	0.17527	0.17244	0.16943	0.16626	0.16295	0.15952	0.15597	0.15232	0.14859	0.1448	0.14094	0.13705	0.13313	0.12919	0.12525	0.12132	0.1174
	0.13677	0.14265	0.14846	0.15415	0.15971	0.16512	0.17033	0.17533	0.1801	0.18461	0.18885	0.19278	0.1964	0.19969	0.20263	0.20522	0.20743	0.20928	0.21075	0.21183	0.21253	0.21286	0.21281	0.21238	0.21159	0.21045	0.20897	0.20716	0.20503	0.2026	0.19988	0.19689	0.19366	0.19019	0.18652	0.18264	0.1786	0.1744	0.17007	0.16562	0.16108	0.15647	0.1518	0.14709	0.14235	0.13762	0.13289	0.1282	0.12354
	0.14643	0.15312	0.15974	0.16626	0.17265	0.17887	0.1849	0.1907	0.19624	0.2015	0.20645	0.21106	0.21531	0.21918	0.22264	0.2257	0.22832	0.23051	0.23224	0.23352	0.23435	0.23472	0.23464	0.23412	0.23315	0.23176	0.22995	0.22774	0.22514	0.22218	0.21888	0.21524	0.21131	0.2071	0.20264	0.19794	0.19304	0.18797	0.18274	0.17739	0.17193	0.1664	0.16081	0.1552	0.14958	0.14398	0.13841	0.1329	0.12746
	0.15575	0.16328	0.17076	0.17814	0.18539	0.19248	0.19936	0.206	0.21235	0.2184	0.2241	0.22941	0.23432	0.2388	0.24282	0.24635	0.24939	0.25191	0.25391	0.25537	0.2563	0.25669	0.25654	0.25586	0.25465	0.25293	0.25072	0.24803	0.24487	0.24129	0.23728	0.2329	0.22815	0.22308	0.21771	0.21208	0.20621	0.20014	0.1939	0.18753	0.18106	0.17451	0.16792	0.16133	0.15475	0.14821	0.14175	0.13538	0.12913
	0.16467	0.17307	0.18143	0.18971	0.19787	0.20585	0.21363	0.22115	0.22836	0.23523	0.24172	0.24779	0.25339	0.2585	0.26309	0.26713	0.27059	0.27346	0.27572	0.27735	0.27836	0.27873	0.27848	0.27759	0.27609	0.27398	0.27129	0.26803	0.26423	0.25992	0.25512	0.24987	0.2442	0.23815	0.23176	0.22507	0.21812	0.21094	0.20358	0.19609	0.18849	0.18084	0.17316	0.1655	0.15789	0.15037	0.14296	0.1357	0.12862
	0.17313	0.18242	0.1917	0.20091	0.21001	0.21894	0.22765	0.23609	0.2442	0.25195	0.25927	0.26613	0.27247	0.27825	0.28345	0.28801	0.29192	0.29514	0.29767	0.29947	0.30054	0.30088	0.30049	0.29936	0.29751	0.29496	0.29172	0.28783	0.2833	0.27817	0.27248	0.26626	0.25957	0.25243	0.24491	0.23705	0.2289	0.22051	0.21192	0.2032	0.19439	0.18553	0.17668	0.16788	0.15918	0.15061	0.14222	0.13404	0.1261
	0.18108	0.19129	0.2015	0.21168	0.22175	0.23166	0.24135	0.25076	0.25983	0.26849	0.2767	0.28439	0.29151	0.29801	0.30385	0.30898	0.31336	0.31696	0.31977	0.32175	0.32289	0.32318	0.32263	0.32124	0.31901	0.31596	0.31213	0.30753	0.3022	0.29618	0.28951	0.28225	0.27443	0.26612	0.25736	0.24823	0.23878	0.22907	0.21917	0.20912	0.199	0.18886	0.17876	0.16875	0.15889	0.14923	0.1398	0.13066	0.12184
	0.18847	0.19961	0.21079	0.22195	0.23303	0.24397	0.25468	0.2651	0.27517	0.28481	0.29395	0.30253	0.31048	0.31775	0.32428	0.33001	0.33491	0.33893	0.34204	0.34422	0.34544	0.3457	0.34499	0.34331	0.34068	0.33712	0.33265	0.32731	0.32113	0.31416	0.30645	0.29805	0.28904	0.27947	0.2694	0.25892	0.24808	0.23697	0.22566	0.21421	0.2027	0.1912	0.17978	0.1685	0.15742	0.1466	0.1361	0.12596	0.11623
	0.19526	0.20734	0.2195	0.23168	0.2438	0.25579	0.26757	0.27905	0.29017	0.30083	0.31097	0.32049	0.32934	0.33743	0.3447	0.3511	0.35656	0.36105	0.36451	0.36692	0.36825	0.36849	0.36764	0.36569	0.36266	0.35857	0.35345	0.34734	0.34027	0.33232	0.32352	0.31396	0.30369	0.2928	0.28137	0.26947	0.25719	0.24461	0.23183	0.21891	0.20596	0.19304	0.18024	0.16763	0.15528	0.14326	0.13164	0.12046	0.10978
	0.2014	0.21443	0.22759	0.24081	0.254	0.26708	0.27996	0.29255	0.30477	0.31651	0.32769	0.33823	0.34803	0.35701	0.36509	0.37221	0.3783	0.3833	0.38717	0.38987	0.39136	0.39162	0.39066	0.38847	0.38506	0.38046	0.37469	0.36781	0.35985	0.3509	0.341	0.33024	0.3187	0.30646	0.29363	0.28028	0.26652	0.25245	0.23816	0.22375	0.20931	0.19495	0.18074	0.16677	0.15312	0.13988	0.12709	0.11484	0.10317
	0.20685	0.22085	0.23502	0.24929	0.26357	0.27776	0.29178	0.30553	0.31889	0.33177	0.34406	0.35566	0.36648	0.37642	0.38539	0.3933	0.40009	0.40568	0.41002	0.41306	0.41477	0.41512	0.4141	0.41171	0.40796	0.40288	0.3965	0.38887	0.38005	0.37011	0.35912	0.34718	0.33437	0.32079	0.30655	0.29176	0.27652	0.26095	0.24516	0.22926	0.21335	0.19754	0.18193	0.16661	0.15168	0.1372	0.12327	0.10993	0.09726
	0.2116	0.22655	0.24173	0.25706	0.27244	0.28779	0.30298	0.31791	0.33246	0.34652	0.35998	0.37272	0.38463	0.39559	0.40552	0.4143	0.42186	0.42812	0.43301	0.43648	0.43848	0.43898	0.43797	0.43545	0.43143	0.42592	0.41899	0.41066	0.40102	0.39014	0.37811	0.36501	0.35097	0.33609	0.32049	0.30428	0.28761	0.27058	0.25333	0.23597	0.21864	0.20144	0.18448	0.16787	0.15171	0.13607	0.12104	0.10669	0.09308
	0.21562	0.2315	0.24769	0.26408	0.28058	0.29708	0.31347	0.32962	0.34541	0.3607	0.37538	0.38931	0.40237	0.41444	0.42539	0.43513	0.44355	0.45056	0.45608	0.46006	0.46244	0.46318	0.46226	0.45969	0.45546	0.44962	0.44219	0.43325	0.42286	0.41111	0.39809	0.38392	0.36871	0.35259	0.33569	0.31815	0.3001	0.28169	0.26306	0.24434	0.22567	0.20718	0.18898	0.17119	0.15392	0.13725	0.12127	0.10606	0.09168
	0.21889	0.23569	0.25286	0.27031	0.28793	0.3056	0.3232	0.34059	0.35764	0.37421	0.39016	0.40534	0.41961	0.43285	0.44491	0.45567	0.46503	0.47288	0.47913	0.4837	0.48655	0.48762	0.48689	0.48436	0.48003	0.47394	0.46612	0.45665	0.44559	0.43306	0.41915	0.40399	0.38771	0.37044	0.35234	0.33355	0.31424	0.29456	0.27465	0.25469	0.23481	0.21515	0.19585	0.17703	0.15882	0.1413	0.12458	0.10874	0.09384
	0.22141	0.2391	0.25724	0.27573	0.29446	0.31329	0.33211	0.35076	0.3691	0.38697	0.40423	0.4207	0.43624	0.45071	0.46394	0.47581	0.48618	0.49495	0.50202	0.50729	0.5107	0.5122	0.51176	0.50937	0.50504	0.49879	0.49069	0.48079	0.46918	0.45597	0.44128	0.42523	0.40798	0.38968	0.37049	0.35058	0.33012	0.30929	0.28825	0.26717	0.24621	0.22554	0.2053	0.18562	0.16664	0.14846	0.13121	0.11496	0.0998
	0.22317	0.24172	0.26079	0.2803	0.30012	0.32011	0.34014	0.36006	0.37969	0.39889	0.41748	0.43529	0.45215	0.46789	0.48236	0.4954	0.50687	0.51664	0.5246	0.53065	0.53472	0.53675	0.5367	0.53455	0.53032	0.52404	0.51576	0.50555	0.4935	0.47973	0.46437	0.44756	0.42947	0.41026	0.3901	0.3692	0.34772	0.32586	0.30381	0.28176	0.25987	0.23833	0.21728	0.19689	0.1773	0.15862	0.14097	0.12447	0.10919
	0.2242	0.24355	0.26353	0.28401	0.30489	0.32602	0.34725	0.36842	0.38936	0.40989	0.42984	0.449	0.46721	0.48428	0.50003	0.51429	0.52692	0.53776	0.5467	0.55362	0.55844	0.56108	0.56152	0.55972	0.5557	0.54949	0.54114	0.53073	0.51836	0.50415	0.48825	0.4708	0.45199	0.43199	0.41101	0.38923	0.36686	0.34412	0.32119	0.29828	0.27559	0.25329	0.23157	0.21058	0.19046	0.17136	0.1534	0.13667	0.12127
	0.2245	0.24461	0.26544	0.28687	0.30877	0.331	0.35341	0.37581	0.39804	0.4199	0.4412	0.46174	0.48132	0.49973	0.5168	0.53234	0.54618	0.55815	0.56813	0.57599	0.58163	0.58498	0.58599	0.58464	0.58093	0.5749	0.56659	0.5561	0.54352	0.52899	0.51266	0.4947	0.4753	0.45464	0.43294	0.41042	0.38729	0.36377	0.34008	0.31644	0.29304	0.27008	0.24776	0.22623	0.20564	0.18615	0.16785	0.15086	0.13525
	0.22411	0.24492	0.26655	0.28886	0.31174	0.33504	0.35858	0.38219	0.40569	0.42886	0.4515	0.47341	0.49436	0.51414	0.53255	0.54939	0.56447	0.57762	0.58869	0.59754	0.60408	0.60821	0.60987	0.60906	0.60575	0.59998	0.59182	0.58135	0.56868	0.55394	0.53731	0.51895	0.49907	0.47787	0.45558	0.43243	0.40864	0.38446	0.36011	0.33582	0.31179	0.28825	0.26537	0.24333	0.22228	0.20237	0.18369	0.16635	0.1504
	0.22305	0.24451	0.26687	0.29002	0.31382	0.33813	0.36276	0.38753	0.41226	0.43671	0.46068	0.48393	0.50624	0.52739	0.54714	0.56529	0.58163	0.59598	0.60818	0.61807	0.62555	0.63051	0.6329	0.63268	0.62986	0.62445	0.61652	0.60617	0.5935	0.57866	0.56183	0.54318	0.52294	0.50131	0.47854	0.45486	0.43052	0.40577	0.38084	0.35597	0.33139	0.30729	0.28389	0.26134	0.23982	0.21944	0.20031	0.18251	0.1661
	0.22139	0.24342	0.26646	0.29037	0.31503	0.34028	0.36594	0.39183	0.41773	0.44342	0.46867	0.49324	0.51688	0.53937	0.56045	0.5799	0.5975	0.61307	0.6264	0.63736	0.64581	0.65165	0.65481	0.65525	0.65296	0.64798	0.64037	0.63021	0.61763	0.60279	0.58585	0.56702	0.54651	0.52455	0.50139	0.47729	0.45249	0.42725	0.40181	0.37643	0.35133	0.32673	0.30281	0.27976	0.25772	0.23683	0.21718	0.19885	0.18187
	0.21915	0.2417	0.26533	0.28994	0.31539	0.34152	0.36815	0.39508	0.4221	0.44897	0.47544	0.50128	0.52621	0.55	0.57237	0.5931	0.61195	0.62871	0.64319	0.65521	0.66464	0.67137	0.67532	0.67645	0.67476	0.67025	0.66301	0.65312	0.64071	0.62594	0.60898	0.59005	0.56936	0.54717	0.52372	0.49927	0.47409	0.44844	0.42257	0.39673	0.37116	0.34607	0.32165	0.29809	0.27553	0.25409	0.23387	0.21493	0.1973
	0.2164	0.23938	0.26355	0.28878	0.31495	0.34188	0.36941	0.39731	0.42537	0.45335	0.48098	0.50802	0.53419	0.55921	0.58283	0.60479	0.62485	0.64277	0.65835	0.67142	0.68183	0.68945	0.6942	0.69604	0.69495	0.69096	0.68413	0.67456	0.66237	0.64773	0.63083	0.61187	0.5911	0.56875	0.54508	0.52038	0.49489	0.4689	0.44266	0.41642	0.39041	0.36487	0.33998	0.31591	0.29281	0.27081	0.24998	0.2304	0.21208
	0.21319	0.23654	0.26116	0.28694	0.31374	0.34141	0.36974	0.39853	0.42756	0.45656	0.48528	0.51344	0.54076	0.56696	0.59176	0.61489	0.63608	0.65511	0.67176	0.68583	0.69718	0.70566	0.7112	0.71374	0.71326	0.7098	0.70341	0.69418	0.68227	0.66782	0.65102	0.63211	0.61131	0.58888	0.56508	0.54018	0.51447	0.4882	0.46165	0.43507	0.40869	0.38273	0.35739	0.33283	0.30921	0.28664	0.26521	0.24497	0.22596
	0.20957	0.23322	0.25822	0.28447	0.31183	0.34014	0.3692	0.3988	0.4287	0.45864	0.48836	0.51755	0.54594	0.57322	0.59911	0.62332	0.64558	0.66564	0.68328	0.6983	0.71052	0.71983	0.72611	0.72932	0.72944	0.7265	0.72054	0.71169	0.70006	0.68584	0.6692	0.65039	0.62962	0.60718	0.58331	0.55831	0.53243	0.50597	0.47918	0.45231	0.42561	0.39929	0.37354	0.34854	0.32442	0.30131	0.27929	0.25842	0.23872
	0.20561	0.22948	0.2548	0.28144	0.30928	0.33814	0.36784	0.39815	0.42884	0.45962	0.49023	0.52036	0.54971	0.57798	0.60485	0.63005	0.65328	0.67428	0.69282	0.70869	0.72173	0.73178	0.73875	0.74258	0.74326	0.7408	0.73528	0.72679	0.71547	0.70149	0.68505	0.66637	0.6457	0.6233	0.59944	0.57439	0.54844	0.52185	0.49489	0.46782	0.44086	0.41424	0.38815	0.36275	0.33819	0.31458	0.29201	0.27055	0.25021
	0.20136	0.22539	0.25094	0.2779	0.30613	0.33547	0.36572	0.39665	0.42802	0.45955	0.49094	0.5219	0.55211	0.58124	0.609	0.63506	0.65914	0.68097	0.70031	0.71694	0.73067	0.74138	0.74896	0.75334	0.75452	0.75251	0.74738	0.73923	0.72821	0.71449	0.69826	0.67976	0.65923	0.63693	0.61314	0.58812	0.56217	0.53553	0.50849	0.48129	0.45417	0.42732	0.40096	0.37524	0.35031	0.32627	0.30322	0.28122	0.26031
	0.19686	0.221	0.24672	0.27392	0.30247	0.3322	0.36291	0.39436	0.42632	0.45848	0.49056	0.52223	0.55317	0.58305	0.61156	0.63836	0.66317	0.6857	0.7057	0.72296	0.73729	0.74854	0.75662	0.76147	0.76306	0.76143	0.75665	0.74881	0.73807	0.7246	0.7086	0.69031	0.66996	0.64782	0.62416	0.59925	0.57337	0.54678	0.51974	0.49251	0.4653	0.43833	0.41179	0.38584	0.36061	0.33623	0.31279	0.29034	0.26894
	0.19219	0.21636	0.24219	0.26956	0.29835	0.32839	0.35947	0.39136	0.42379	0.45649	0.48913	0.5214	0.55295	0.58346	0.61257	0.63998	0.66537	0.68846	0.70899	0.72674	0.74153	0.7532	0.76166	0.76686	0.76878	0.76744	0.76294	0.75536	0.74487	0.73164	0.71587	0.6978	0.67767	0.65574	0.63228	0.60755	0.58183	0.55538	0.52845	0.50128	0.4741	0.44711	0.42049	0.39441	0.369	0.34438	0.32064	0.29785	0.27605
	0.18737	0.21154	0.23741	0.26489	0.29384	0.32411	0.35548	0.38771	0.42053	0.45365	0.48675	0.51949	0.55152	0.58251	0.61211	0.63997	0.6658	0.68929	0.71019	0.72828	0.74337	0.75532	0.76403	0.76945	0.77158	0.77045	0.76613	0.75876	0.74847	0.73546	0.71992	0.70209	0.68221	0.66054	0.63734	0.61288	0.58741	0.56119	0.53447	0.50748	0.48044	0.45354	0.42697	0.40087	0.3754	0.35065	0.32673	0.3037	0.28161
	0.18247	0.20656	0.23242	0.25995	0.28901	0.31943	0.351	0.38349	0.4166	0.45004	0.48348	0.51658	0.54897	0.58031	0.61023	0.6384	0.6645	0.68824	0.70935	0.72761	0.74284	0.7549	0.76371	0.76922	0.77143	0.77038	0.76618	0.75893	0.74879	0.73596	0.72065	0.70307	0.68347	0.66211	0.63924	0.61512	0.59	0.56412	0.53773	0.51103	0.48425	0.45758	0.43117	0.4052	0.37978	0.35503	0.33105	0.3079	0.28565
	0.1775	0.20149	0.22729	0.25481	0.28391	0.31442	0.34612	0.37878	0.41209	0.44576	0.47943	0.51276	0.54539	0.57693	0.60704	0.63536	0.66158	0.68538	0.70653	0.72479	0.73998	0.75199	0.76074	0.76618	0.76833	0.76725	0.76304	0.75583	0.74579	0.73311	0.718	0.70068	0.6814	0.6604	0.63793	0.61424	0.58956	0.56413	0.53818	0.51191	0.48553	0.45921	0.43311	0.40738	0.38216	0.35754	0.33363	0.31049	0.28819
	0.17252	0.19636	0.22205	0.24951	0.27859	0.30913	0.3409	0.37365	0.40708	0.44088	0.47469	0.50814	0.54087	0.57249	0.60263	0.63095	0.65711	0.68082	0.70182	0.7199	0.73488	0.74666	0.75516	0.76037	0.76232	0.76107	0.75675	0.74949	0.73947	0.7269	0.71197	0.69492	0.67598	0.6554	0.6334	0.61023	0.5861	0.56124	0.53586	0.51015	0.48429	0.45846	0.43281	0.40747	0.38257	0.35822	0.33451	0.31152	0.2893
	0.16754	0.1912	0.21675	0.24411	0.27313	0.30363	0.33541	0.36818	0.40166	0.4355	0.46934	0.50281	0.53553	0.56709	0.59714	0.62529	0.65124	0.67467	0.69535	0.71305	0.72763	0.73899	0.74707	0.75188	0.75346	0.75191	0.74736	0.73995	0.72989	0.71737	0.70261	0.68584	0.66728	0.64717	0.62572	0.60315	0.57968	0.55551	0.53082	0.5058	0.48061	0.45541	0.43035	0.40554	0.38111	0.35716	0.33378	0.31105	0.28903
	0.1626	0.18605	0.21142	0.23864	0.26755	0.29798	0.32971	0.36245	0.39589	0.4297	0.46349	0.49689	0.52947	0.56086	0.59066	0.61852	0.64408	0.66707	0.68723	0.70438	0.71837	0.72912	0.73659	0.74082	0.74188	0.73988	0.73496	0.72732	0.71713	0.70463	0.69002	0.67353	0.65539	0.6358	0.61498	0.59312	0.57042	0.54705	0.52319	0.49899	0.47461	0.45018	0.42584	0.4017	0.37787	0.35445	0.33153	0.30919	0.28749
	0.15771	0.18092	0.2061	0.23314	0.26191	0.29223	0.32385	0.35651	0.38987	0.42358	0.45724	0.49046	0.52283	0.55392	0.58335	0.61075	0.63578	0.65816	0.67763	0.69403	0.70724	0.71718	0.72386	0.72733	0.7277	0.72509	0.7197	0.7117	0.70133	0.68879	0.67432	0.65813	0.64044	0.62145	0.60133	0.58028	0.55846	0.53603	0.51312	0.48988	0.46644	0.44291	0.41942	0.39607	0.37297	0.35021	0.32787	0.30603	0.28477
	0.15289	0.17585	0.2008	0.22764	0.25624	0.28641	0.31791	0.35043	0.38366	0.41721	0.45068	0.48365	0.5157	0.5464	0.57534	0.60215	0.6265	0.6481	0.66671	0.68218	0.6944	0.70335	0.70905	0.71158	0.71108	0.70773	0.70172	0.69328	0.68264	0.67003	0.65569	0.63982	0.62263	0.60429	0.58498	0.56484	0.54402	0.52263	0.50081	0.47865	0.45627	0.43378	0.41126	0.38883	0.36657	0.34457	0.32293	0.3017	0.28098
	0.14815	0.17084	0.19554	0.22217	0.25058	0.28058	0.31192	0.34428	0.37733	0.41068	0.4439	0.47655	0.50821	0.53842	0.56676	0.59287	0.61639	0.63705	0.65463	0.66899	0.68005	0.68781	0.69233	0.69374	0.69221	0.68796	0.68121	0.67223	0.66126	0.64855	0.63433	0.61881	0.60217	0.58457	0.56615	0.54704	0.52732	0.50711	0.48648	0.46553	0.44433	0.42298	0.40155	0.38013	0.35882	0.33769	0.31683	0.29631	0.27621
	0.1435	0.16591	0.19036	0.21676	0.24496	0.27477	0.30592	0.3381	0.37095	0.40405	0.43698	0.46927	0.50047	0.53011	0.55776	0.58305	0.60562	0.6252	0.64159	0.65466	0.66438	0.67076	0.67392	0.67403	0.6713	0.66599	0.65838	0.64876	0.63739	0.62455	0.61047	0.59533	0.57931	0.56254	0.54511	0.52713	0.50864	0.48972	0.47041	0.45076	0.43085	0.41073	0.39048	0.37017	0.34989	0.3297	0.30971	0.28998	0.2706
	0.13895	0.16107	0.18525	0.21141	0.2394	0.26901	0.29997	0.33195	0.36457	0.39741	0.43001	0.4619	0.49258	0.52159	0.54848	0.57285	0.59435	0.61272	0.62777	0.6394	0.64759	0.65241	0.65402	0.65264	0.64855	0.64204	0.63345	0.62309	0.61128	0.59829	0.58436	0.56965	0.55433	0.53848	0.52216	0.50542	0.48828	0.47075	0.45286	0.43462	0.41607	0.39727	0.37826	0.35913	0.33993	0.32077	0.30171	0.28283	0.26422
	0.13449	0.15632	0.18023	0.20615	0.23392	0.26332	0.29408	0.32585	0.35825	0.39081	0.42307	0.45453	0.48466	0.51299	0.53904	0.56242	0.58276	0.5998	0.61337	0.6234	0.62989	0.63298	0.63286	0.62982	0.62419	0.61634	0.60664	0.59547	0.58317	0.57002	0.55627	0.54206	0.52753	0.51271	0.49762	0.48225	0.46656	0.45053	0.43414	0.41738	0.40026	0.38282	0.36511	0.34719	0.32913	0.31102	0.29294	0.27497	0.2572
	0.13013	0.15166	0.17531	0.20098	0.22853	0.25773	0.28829	0.31986	0.35203	0.38432	0.41623	0.44723	0.4768	0.50442	0.52959	0.55191	0.571	0.58662	0.59859	0.60687	0.61152	0.6127	0.61068	0.6058	0.59847	0.58912	0.5782	0.56614	0.55331	0.54001	0.52648	0.51286	0.49922	0.48556	0.47182	0.45794	0.44382	0.42938	0.41456	0.39933	0.38368	0.36763	0.35123	0.33454	0.31764	0.30061	0.28354	0.26651	0.24961
	0.12586	0.1471	0.17048	0.19592	0.22325	0.25225	0.28262	0.314	0.34595	0.37797	0.40954	0.4401	0.4691	0.49598	0.52025	0.54146	0.55925	0.57336	0.58363	0.59004	0.59269	0.59181	0.58771	0.58082	0.57162	0.56063	0.54838	0.53534	0.52194	0.50851	0.49528	0.48235	0.46973	0.45737	0.44513	0.43286	0.42041	0.40764	0.39444	0.38077	0.36659	0.35193	0.33682	0.32135	0.3056	0.28965	0.2736	0.25754	0.24155
	0.12169	0.14264	0.16576	0.19096	0.21808	0.2469	0.2771	0.30829	0.34004	0.37181	0.40306	0.4332	0.46163	0.48779	0.51114	0.53123	0.54767	0.5602	0.56868	0.57312	0.57365	0.57054	0.5642	0.55513	0.54389	0.53112	0.5174	0.50332	0.48933	0.4758	0.46294	0.45083	0.43939	0.42849	0.4179	0.40737	0.39669	0.38564	0.3741	0.36197	0.34924	0.33592	0.32207	0.30778	0.29314	0.27825	0.26322	0.24813	0.23307
	0.11762	0.13828	0.16113	0.18611	0.21303	0.24168	0.27172	0.30276	0.33433	0.36588	0.39684	0.42657	0.45447	0.47992	0.50237	0.52133	0.5364	0.54732	0.55395	0.55633	0.55462	0.54915	0.54041	0.52899	0.51555	0.50082	0.48553	0.47031	0.45572	0.44213	0.42976	0.41861	0.40854	0.39928	0.3905	0.38185	0.37302	0.36373	0.35383	0.34322	0.33187	0.31981	0.30714	0.29395	0.28037	0.26651	0.25248	0.23836	0.22425
	0.11363	0.134	0.15661	0.18136	0.20811	0.2366	0.2665	0.29742	0.32884	0.36021	0.39091	0.42029	0.44769	0.47247	0.49404	0.51189	0.52559	0.53489	0.53963	0.53988	0.53584	0.5279	0.51661	0.50266	0.48684	0.47	0.45298	0.43655	0.42133	0.40775	0.39599	0.386	0.37751	0.37011	0.36332	0.35667	0.34975	0.34224	0.33394	0.32475	0.31468	0.30378	0.29217	0.27999	0.26739	0.25449	0.24143	0.22828	0.21513
	0.10972	0.12982	0.15218	0.17673	0.2033	0.23166	0.26146	0.29227	0.32358	0.35481	0.3853	0.41437	0.44133	0.4655	0.48624	0.50301	0.51539	0.52306	0.52592	0.524	0.51756	0.50704	0.49307	0.47643	0.45805	0.43891	0.42001	0.40225	0.38638	0.37288	0.3619	0.35329	0.34663	0.34133	0.33672	0.33219	0.32723	0.32147	0.31468	0.3068	0.29786	0.28796	0.27727	0.26597	0.25425	0.24225	0.23012	0.21793	0.20576
	0.1059	0.12573	0.14785	0.1722	0.19862	0.22686	0.25658	0.28733	0.31857	0.3497	0.38004	0.40887	0.43544	0.45906	0.47904	0.49481	0.5059	0.512	0.51298	0.50889	0.50002	0.48684	0.47007	0.45059	0.42946	0.40782	0.38685	0.36763	0.35107	0.33772	0.32772	0.32077	0.31624	0.3133	0.31107	0.30877	0.30579	0.3017	0.29631	0.28956	0.28156	0.27247	0.26252	0.25196	0.241	0.22983	0.21858	0.20735	0.19616
	0.10215	0.12172	0.14362	0.16779	0.19407	0.22221	0.25187	0.28258	0.31381	0.34489	0.37514	0.40378	0.43006	0.4532	0.47251	0.48735	0.49724	0.50184	0.50099	0.49477	0.48345	0.46758	0.44792	0.42546	0.40138	0.37701	0.35374	0.3329	0.31559	0.30248	0.29368	0.28872	0.28668	0.28641	0.28676	0.28676	0.28572	0.2832	0.27901	0.27319	0.26589	0.25739	0.24799	0.23799	0.22766	0.21723	0.20683	0.19654	0.18638
	0.09849	0.1178	0.13948	0.16347	0.18963	0.2177	0.24733	0.27805	0.30928	0.34038	0.3706	0.39914	0.42519	0.44796	0.46669	0.48071	0.48951	0.4927	0.49012	0.48182	0.46811	0.44954	0.42693	0.40136	0.37414	0.34679	0.32096	0.29825	0.28008	0.2673	0.26	0.25745	0.25832	0.26103	0.26414	0.26649	0.26731	0.26617	0.26297	0.2578	0.25095	0.24278	0.23369	0.22407	0.21424	0.20447	0.19488	0.18554	0.17643
	0.0949	0.11396	0.13543	0.15926	0.18531	0.21333	0.24295	0.27371	0.30501	0.33616	0.36641	0.39493	0.42085	0.44334	0.46161	0.47494	0.48276	0.48468	0.48049	0.47023	0.45421	0.43299	0.40743	0.37867	0.34814	0.31755	0.2888	0.26391	0.2447	0.23234	0.2269	0.22728	0.23153	0.23757	0.24358	0.24825	0.25077	0.25079	0.24829	0.24348	0.23677	0.22865	0.21963	0.21019	0.20072	0.19152	0.18272	0.17435	0.16634
	0.09139	0.11021	0.13147	0.15515	0.1811	0.20909	0.23873	0.26956	0.30096	0.33224	0.36259	0.39115	0.41704	0.43937	0.45729	0.47006	0.47706	0.47785	0.47221	0.46015	0.44196	0.4182	0.38975	0.35779	0.32382	0.28971	0.25765	0.23013	0.20958	0.19771	0.19462	0.19858	0.20679	0.21646	0.22543	0.2323	0.2363	0.23718	0.23504	0.23026	0.22338	0.21501	0.20579	0.19633	0.18708	0.17837	0.17035	0.16299	0.15616
	0.08797	0.10654	0.12761	0.15115	0.17702	0.20498	0.23467	0.26559	0.29714	0.32858	0.3591	0.38779	0.41374	0.43601	0.45372	0.46608	0.47243	0.47229	0.46539	0.45173	0.43156	0.40544	0.37424	0.33914	0.30168	0.26381	0.22799	0.19722	0.17485	0.16352	0.16346	0.17186	0.18462	0.19814	0.21002	0.21885	0.22401	0.2254	0.22328	0.21817	0.21076	0.20183	0.19216	0.18245	0.17328	0.165	0.15776	0.15148	0.14592
	0.08463	0.10297	0.12385	0.14725	0.17305	0.201	0.23075	0.2618	0.29353	0.32518	0.35593	0.38483	0.41093	0.43327	0.4509	0.46301	0.46888	0.468	0.46007	0.44504	0.42315	0.39493	0.36121	0.32315	0.28227	0.24054	0.2005	0.16568	0.14067	0.12989	0.13387	0.14782	0.16567	0.18308	0.19761	0.20804	0.21397	0.21547	0.21298	0.20718	0.19892	0.18911	0.1787	0.16853	0.15928	0.15138	0.14495	0.13984	0.13568
	0.08138	0.09949	0.12019	0.14346	0.16919	0.19715	0.22698	0.25818	0.29011	0.32203	0.35305	0.38224	0.40859	0.43109	0.44879	0.4608	0.46639	0.46499	0.45627	0.44015	0.41684	0.38684	0.35094	0.31025	0.26622	0.22069	0.17614	0.13631	0.10729	0.09696	0.10667	0.12748	0.15069	0.1717	0.18839	0.19994	0.20617	0.20736	0.20413	0.19729	0.18783	0.17684	0.1654	0.15453	0.14505	0.13748	0.13193	0.12812	0.12551
	0.07824	0.09612	0.11664	0.13978	0.16545	0.19343	0.22335	0.25471	0.28689	0.31909	0.35045	0.37998	0.40666	0.42945	0.44735	0.45943	0.46492	0.46323	0.45398	0.43708	0.41269	0.38129	0.34364	0.3008	0.2541	0.20519	0.15625	0.11059	0.07525	0.06506	0.08351	0.11229	0.14046	0.1643	0.18245	0.1945	0.20054	0.20102	0.19669	0.18848	0.17751	0.16501	0.15225	0.14043	0.13057	0.1233	0.11871	0.11639	0.11554
	0.07519	0.09286	0.1132	0.13622	0.16184	0.18983	0.21985	0.25139	0.28382	0.31636	0.34809	0.37803	0.40512	0.42829	0.44651	0.45882	0.46441	0.46266	0.45316	0.43578	0.41069	0.37833	0.33945	0.29505	0.2464	0.19496	0.14249	0.09124	0.04644	0.03549	0.06776	0.10386	0.13551	0.16099	0.17972	0.19162	0.19698	0.19637	0.19062	0.18075	0.168	0.1537	0.1393	0.12625	0.11581	0.10881	0.10535	0.10476	0.1059
	0.07227	0.08972	0.10989	0.13279	0.15835	0.18636	0.21648	0.24821	0.28092	0.3138	0.34594	0.37634	0.40391	0.42756	0.44622	0.45891	0.46479	0.46319	0.45371	0.43619	0.41078	0.37793	0.33836	0.2931	0.24339	0.19066	0.13644	0.08233	0.02991	0.01935	0.0641	0.10326	0.13595	0.16161	0.17998	0.19112	0.19535	0.19332	0.18589	0.17414	0.15936	0.143	0.12666	0.11204	0.10078	0.09402	0.09191	0.09338	0.0968
	0.06947	0.08671	0.1067	0.12948	0.15499	0.18302	0.21324	0.24516	0.27815	0.31139	0.34398	0.37487	0.40299	0.4272	0.44641	0.45962	0.46595	0.46474	0.45553	0.43819	0.41284	0.37995	0.34027	0.29488	0.24508	0.19244	0.13878	0.08657	0.0421	0.03829	0.07356	0.11006	0.1413	0.16578	0.18295	0.19276	0.19551	0.1918	0.1825	0.16872	0.15175	0.1331	0.1145	0.09791	0.08549	0.07895	0.07852	0.08251	0.08851
	0.0668	0.08384	0.10366	0.12632	0.15176	0.17981	0.21013	0.24224	0.2755	0.30912	0.34216	0.37359	0.40229	0.42713	0.44699	0.46085	0.4678	0.46716	0.45849	0.44161	0.41669	0.3842	0.34496	0.30012	0.25114	0.19986	0.14874	0.10178	0.0684	0.0665	0.09157	0.12259	0.15069	0.17295	0.18826	0.19632	0.1973	0.19174	0.18048	0.16459	0.14536	0.12428	0.10312	0.0841	0.07002	0.06364	0.06541	0.07251	0.08137
	0.06429	0.08112	0.10076	0.12329	0.14867	0.17672	0.20713	0.23942	0.27296	0.30695	0.34046	0.37245	0.40178	0.4273	0.44789	0.4625	0.47022	0.47034	0.46241	0.44628	0.42212	0.39043	0.35212	0.30842	0.261	0.21203	0.16456	0.1235	0.09745	0.09554	0.11367	0.13894	0.16314	0.18254	0.19555	0.20155	0.20058	0.19308	0.17984	0.16187	0.14041	0.11689	0.09301	0.07104	0.0545	0.04814	0.05305	0.06395	0.07581
	0.06193	0.07855	0.09802	0.12043	0.14573	0.17377	0.20426	0.23672	0.27052	0.30488	0.33885	0.3714	0.40138	0.42764	0.44902	0.46447	0.47308	0.47412	0.46714	0.452	0.42888	0.39836	0.36137	0.3193	0.27397	0.22785	0.18435	0.14846	0.12686	0.12436	0.13752	0.15763	0.17777	0.19402	0.20446	0.20824	0.20524	0.1958	0.18063	0.1607	0.13718	0.11137	0.08481	0.05952	0.03931	0.03263	0.04233	0.05762	0.07226
	0.05974	0.07616	0.09545	0.11771	0.14293	0.17096	0.2015	0.23411	0.26816	0.30287	0.3373	0.37041	0.40106	0.42807	0.4503	0.46667	0.47626	0.47836	0.4725	0.45855	0.43674	0.40766	0.37233	0.33223	0.28934	0.24629	0.2066	0.17483	0.156	0.15268	0.16201	0.17766	0.19388	0.20693	0.2147	0.2162	0.21115	0.19983	0.18288	0.1612	0.1359	0.10819	0.07937	0.05092	0.02559	0.01775	0.03506	0.0544	0.07107
	0.05772	0.07394	0.09305	0.11517	0.14028	0.16827	0.19886	0.23159	0.26587	0.30091	0.33578	0.36944	0.40076	0.42854	0.45164	0.46899	0.47965	0.4829	0.47831	0.46573	0.44541	0.418	0.38458	0.34669	0.30641	0.26644	0.23019	0.20166	0.18458	0.18036	0.18658	0.19838	0.21097	0.22089	0.22602	0.22524	0.21822	0.20514	0.18659	0.16344	0.13676	0.1077	0.07746	0.0472	0.01799	0.00925	0.03374	0.0549	0.07235
	0.05589	0.0719	0.09083	0.11278	0.13779	0.16572	0.19632	0.22916	0.26363	0.29897	0.33426	0.36846	0.40042	0.42898	0.45297	0.47133	0.48312	0.48762	0.48439	0.47331	0.45465	0.42909	0.39774	0.3622	0.32458	0.28757	0.25436	0.22839	0.21245	0.20731	0.21091	0.21937	0.22865	0.23561	0.23817	0.23522	0.22633	0.21165	0.19172	0.16742	0.1398	0.11006	0.0795	0.04967	0.02379	0.01965	0.03902	0.05902	0.07597
	0.05425	0.07005	0.08878	0.11057	0.13545	0.16331	0.1939	0.2268	0.26144	0.29705	0.33272	0.36742	0.40001	0.42933	0.45422	0.4736	0.48655	0.49235	0.49057	0.4811	0.46421	0.44061	0.41144	0.37832	0.34336	0.30913	0.27858	0.25465	0.23947	0.23345	0.2348	0.24034	0.24662	0.25082	0.25098	0.24597	0.23536	0.21926	0.19821	0.17308	0.14496	0.11518	0.0853	0.05764	0.03727	0.03491	0.04879	0.06605	0.08156
	0.0528	0.06839	0.08692	0.10853	0.13326	0.16102	0.19157	0.22452	0.25928	0.29512	0.33113	0.36629	0.39948	0.42953	0.4553	0.47571	0.48984	0.49698	0.49669	0.48889	0.47386	0.4523	0.42537	0.39468	0.3623	0.33066	0.30246	0.2802	0.26555	0.25869	0.2581	0.26107	0.26465	0.26632	0.26425	0.25734	0.24518	0.22787	0.20593	0.18027	0.15206	0.12273	0.09418	0.06922	0.0528	0.05073	0.06083	0.07508	0.08867
	0.05154	0.06691	0.08523	0.10665	0.13122	0.15886	0.18934	0.22229	0.25714	0.29316	0.32947	0.36505	0.39879	0.42954	0.45616	0.47758	0.49288	0.50137	0.50261	0.49651	0.48337	0.4639	0.43923	0.41095	0.38104	0.35182	0.3257	0.30484	0.29057	0.28296	0.28066	0.28138	0.28255	0.28192	0.27781	0.26919	0.25566	0.23732	0.21473	0.18881	0.1608	0.13228	0.10532	0.08284	0.06889	0.06659	0.0739	0.08536	0.09686
	0.05046	0.06562	0.08372	0.10494	0.12932	0.15681	0.1872	0.22011	0.255	0.29116	0.32771	0.36366	0.39791	0.42931	0.45673	0.47913	0.49559	0.50541	0.50818	0.5038	0.49257	0.47518	0.45275	0.42682	0.3993	0.37232	0.34807	0.32841	0.31445	0.30617	0.30238	0.30112	0.30015	0.29746	0.29151	0.28136	0.26663	0.24747	0.22443	0.19847	0.17089	0.14334	0.11797	0.09751	0.08505	0.08228	0.08738	0.09635	0.10576
	0.04956	0.0645	0.08238	0.10338	0.12756	0.15488	0.18514	0.21798	0.25286	0.2891	0.32584	0.3621	0.39679	0.42879	0.45697	0.4803	0.49788	0.50901	0.51329	0.51061	0.50127	0.48594	0.46572	0.44208	0.41682	0.39193	0.36938	0.35079	0.33709	0.32822	0.32315	0.32016	0.3173	0.31276	0.30518	0.29369	0.27795	0.25813	0.23481	0.20898	0.18197	0.15546	0.13154	0.11264	0.10106	0.09769	0.10093	0.10769	0.11508
	0.04883	0.06354	0.0812	0.10197	0.12593	0.15305	0.18315	0.21587	0.2507	0.28697	0.32384	0.36034	0.39541	0.42794	0.45682	0.48103	0.49967	0.51207	0.51781	0.51681	0.50932	0.49602	0.47795	0.45651	0.4334	0.41046	0.38947	0.37186	0.3584	0.34904	0.34286	0.33837	0.33384	0.3277	0.31868	0.30602	0.28944	0.26912	0.24568	0.22011	0.19375	0.16825	0.14559	0.12785	0.11675	0.11271	0.11433	0.11909	0.12459
	0.04825	0.06274	0.08016	0.10069	0.12442	0.15132	0.18121	0.21378	0.24851	0.28476	0.32169	0.35837	0.39375	0.42673	0.45624	0.48126	0.50091	0.51451	0.52167	0.52228	0.5166	0.50526	0.48926	0.46994	0.44887	0.42776	0.40821	0.3915	0.3783	0.36854	0.36142	0.35563	0.34966	0.34211	0.33185	0.3182	0.30093	0.28026	0.25682	0.23159	0.20591	0.18138	0.15978	0.1429	0.13201	0.12726	0.12741	0.13038	0.1341
	0.04781	0.06208	0.07926	0.09954	0.12301	0.14966	0.17933	0.2117	0.24628	0.28244	0.31938	0.35617	0.39178	0.42514	0.4552	0.48095	0.50153	0.51627	0.52478	0.52694	0.52299	0.51354	0.49953	0.48222	0.46309	0.44369	0.4255	0.40965	0.39672	0.38664	0.37873	0.37184	0.36464	0.35586	0.34454	0.33006	0.31226	0.29136	0.26802	0.24321	0.21821	0.19455	0.17384	0.15758	0.14673	0.14126	0.14008	0.14141	0.14347
	0.0475	0.06154	0.07848	0.09849	0.1217	0.14808	0.17748	0.20961	0.244	0.28002	0.31689	0.35371	0.38948	0.42315	0.45367	0.48007	0.50149	0.51729	0.52707	0.5307	0.52841	0.52076	0.50865	0.49325	0.47595	0.45817	0.44125	0.42621	0.41358	0.40328	0.39473	0.3869	0.37864	0.36884	0.35663	0.34148	0.32327	0.30226	0.27909	0.25473	0.23041	0.20753	0.18756	0.17175	0.16081	0.15463	0.15222	0.15205	0.15257
	0.04728	0.06111	0.0778	0.09755	0.12046	0.14655	0.17566	0.20751	0.24164	0.27746	0.31421	0.35099	0.38684	0.42072	0.45162	0.47858	0.50076	0.51753	0.52848	0.53349	0.53277	0.52683	0.51652	0.50294	0.48736	0.47111	0.4554	0.44115	0.42883	0.41839	0.40932	0.40073	0.39159	0.38093	0.36798	0.3523	0.3338	0.31278	0.28986	0.26598	0.2423	0.22014	0.20078	0.18528	0.17418	0.16731	0.16376	0.16222	0.16132
	0.04715	0.06076	0.0772	0.09668	0.1193	0.14506	0.17385	0.20538	0.23922	0.27478	0.31133	0.348	0.38384	0.41786	0.44904	0.47647	0.49932	0.51696	0.52899	0.53529	0.53603	0.5317	0.52309	0.51121	0.49726	0.48245	0.46788	0.4544	0.44242	0.43193	0.42246	0.41325	0.40338	0.39202	0.37849	0.36241	0.34374	0.32278	0.30016	0.27678	0.25372	0.23219	0.21334	0.19806	0.18676	0.17922	0.17463	0.17184	0.16963
	0.04709	0.06049	0.07668	0.09587	0.11818	0.1436	0.17204	0.20321	0.23671	0.27195	0.30824	0.34473	0.38048	0.41454	0.44592	0.47372	0.49714	0.51555	0.52856	0.53604	0.53814	0.53532	0.5283	0.51803	0.50561	0.49215	0.47867	0.46593	0.45433	0.44385	0.43409	0.42439	0.41395	0.40203	0.38804	0.37168	0.35294	0.33212	0.30985	0.28697	0.26451	0.24356	0.22515	0.21002	0.19849	0.19032	0.18478	0.18084	0.17743
	0.04708	0.06028	0.07622	0.09512	0.1171	0.14216	0.17021	0.20099	0.2341	0.26898	0.30494	0.34116	0.37676	0.41077	0.44226	0.47033	0.49421	0.51329	0.52718	0.53574	0.53909	0.53767	0.53213	0.52336	0.51237	0.50019	0.48775	0.47574	0.46453	0.45413	0.44418	0.43411	0.42323	0.41088	0.39657	0.38003	0.3613	0.34069	0.3188	0.29643	0.27454	0.25413	0.2361	0.22108	0.20931	0.20055	0.19414	0.18917	0.18466
	0.04711	0.0601	0.07579	0.0944	0.11604	0.14073	0.16837	0.19872	0.23139	0.26585	0.30142	0.33732	0.37266	0.40655	0.43804	0.46629	0.49054	0.51019	0.52485	0.53437	0.53887	0.53873	0.53456	0.52719	0.51754	0.50657	0.49511	0.48382	0.47303	0.46275	0.4527	0.44237	0.43117	0.41851	0.40398	0.38737	0.36873	0.34839	0.32691	0.30506	0.28372	0.26381	0.24611	0.23118	0.21918	0.20989	0.20269	0.19678	0.19128
	0.04716	0.05995	0.0754	0.0937	0.11499	0.13928	0.16649	0.19638	0.22857	0.26256	0.29768	0.33318	0.3682	0.40187	0.43329	0.46162	0.48613	0.50624	0.52156	0.53194	0.53747	0.53851	0.53561	0.52953	0.52113	0.51129	0.50077	0.49017	0.47982	0.46972	0.45965	0.44916	0.43773	0.42488	0.41023	0.39363	0.37515	0.35512	0.33409	0.31276	0.29197	0.27252	0.25514	0.24028	0.22807	0.21829	0.21039	0.20363	0.19725
	0.04721	0.05981	0.07501	0.09301	0.11394	0.13782	0.16457	0.19397	0.22564	0.2591	0.29372	0.32875	0.36338	0.39675	0.428	0.45632	0.48099	0.50146	0.51733	0.52846	0.53492	0.53702	0.53528	0.5304	0.52316	0.51437	0.50475	0.49483	0.48492	0.47505	0.46502	0.45446	0.44291	0.42995	0.41528	0.39877	0.38052	0.36084	0.34027	0.31948	0.29921	0.28022	0.26312	0.24834	0.23595	0.22574	0.21722	0.20972	0.20255
	0.04726	0.05967	0.07462	0.09232	0.11288	0.13633	0.1626	0.19147	0.22259	0.25548	0.28953	0.32404	0.3582	0.3912	0.4222	0.45041	0.47515	0.49587	0.5122	0.52397	0.53124	0.5343	0.53361	0.52983	0.52367	0.51587	0.50709	0.49783	0.48837	0.47877	0.46885	0.45828	0.4467	0.43372	0.4191	0.40275	0.38477	0.3655	0.34541	0.32515	0.3054	0.28685	0.27005	0.25534	0.24281	0.23223	0.22316	0.215	0.20714
	0.0473	0.05952	0.07423	0.09161	0.11179	0.13481	0.16057	0.18889	0.21942	0.2517	0.28514	0.31905	0.35268	0.38523	0.41589	0.44391	0.46863	0.48951	0.50618	0.51849	0.52647	0.53038	0.53065	0.52787	0.5227	0.51582	0.50783	0.49921	0.49022	0.48091	0.47114	0.46065	0.4491	0.43618	0.42168	0.40555	0.3879	0.36906	0.34948	0.32975	0.31052	0.2924	0.27589	0.26128	0.24863	0.23774	0.2282	0.21948	0.21103
	0.04732	0.05936	0.07381	0.09088	0.11067	0.13323	0.15848	0.18622	0.21612	0.24775	0.28053	0.3138	0.34683	0.37886	0.40911	0.43686	0.46146	0.4824	0.49933	0.51207	0.52066	0.52531	0.52644	0.52456	0.5203	0.51428	0.50705	0.49904	0.49051	0.48152	0.47196	0.46159	0.45014	0.43734	0.42303	0.40717	0.3899	0.37151	0.35245	0.33327	0.31456	0.29687	0.28065	0.26615	0.25343	0.24229	0.23236	0.22316	0.21419
	0.04731	0.05916	0.07337	0.09011	0.10952	0.13161	0.15632	0.18346	0.21271	0.24364	0.27571	0.30829	0.34067	0.37211	0.40187	0.42927	0.45367	0.47459	0.49167	0.50475	0.51385	0.51916	0.52104	0.51999	0.51656	0.51132	0.5048	0.49738	0.48931	0.48066	0.47134	0.46115	0.44986	0.43724	0.42317	0.40763	0.39076	0.37285	0.35433	0.3357	0.3175	0.30025	0.28433	0.26997	0.25722	0.24588	0.23563	0.22603	0.21664
	0.04726	0.05893	0.07289	0.08931	0.10832	0.12994	0.15409	0.1806	0.20917	0.23937	0.2707	0.30253	0.3342	0.36499	0.39421	0.42118	0.4453	0.46611	0.48327	0.4966	0.50611	0.51197	0.51452	0.51421	0.51153	0.50703	0.50117	0.49432	0.4867	0.4784	0.46935	0.45938	0.44829	0.43591	0.42212	0.40694	0.3905	0.3731	0.35512	0.33705	0.31937	0.30255	0.28695	0.27276	0.26001	0.24854	0.23804	0.22812	0.21838
	0.04718	0.05867	0.07238	0.08847	0.10707	0.1282	0.15178	0.17765	0.20551	0.23496	0.2655	0.29654	0.32745	0.35755	0.38615	0.41262	0.4364	0.45702	0.47416	0.48766	0.49749	0.50383	0.50696	0.5073	0.50531	0.50147	0.49623	0.48992	0.48276	0.47482	0.46606	0.45634	0.4455	0.43339	0.41993	0.40513	0.38916	0.37228	0.35486	0.33735	0.32019	0.30382	0.28854	0.27454	0.26184	0.25028	0.2396	0.22943	0.21942
	0.04706	0.05837	0.07182	0.08759	0.10577	0.1264	0.1494	0.17461	0.20173	0.2304	0.26012	0.29034	0.32045	0.34979	0.37772	0.40364	0.427	0.44737	0.46442	0.478	0.48808	0.4948	0.49844	0.49935	0.49798	0.49475	0.49008	0.48429	0.47756	0.46999	0.46154	0.45211	0.44155	0.42975	0.41664	0.40227	0.38678	0.37043	0.35357	0.33662	0.31999	0.30407	0.28914	0.27536	0.26274	0.25115	0.24034	0.22999	0.21978
	0.0469	0.05802	0.07122	0.08665	0.10441	0.12454	0.14694	0.17147	0.19784	0.2257	0.25458	0.28394	0.3132	0.34175	0.36897	0.39427	0.41716	0.4372	0.4541	0.46768	0.47793	0.48497	0.48902	0.49044	0.48962	0.48695	0.48282	0.47751	0.47121	0.46401	0.45589	0.44676	0.43651	0.42504	0.41232	0.39838	0.38339	0.36759	0.35131	0.33492	0.31882	0.30335	0.28878	0.27524	0.26275	0.25117	0.2403	0.22983	0.21949
	0.04669	0.05763	0.07057	0.08566	0.103	0.12261	0.14441	0.16825	0.19385	0.22088	0.24888	0.27736	0.30574	0.33345	0.35991	0.38456	0.40692	0.42658	0.44325	0.45678	0.46713	0.4744	0.47881	0.48067	0.48033	0.47817	0.47453	0.46968	0.4638	0.45697	0.44918	0.44037	0.43045	0.41934	0.40702	0.39355	0.37907	0.36382	0.34811	0.3323	0.31673	0.30172	0.28752	0.27425	0.26191	0.2504	0.23951	0.22899	0.21858
	0.04644	0.05719	0.06987	0.08462	0.10153	0.12062	0.14181	0.16494	0.18976	0.21594	0.24305	0.27061	0.29809	0.32494	0.3506	0.37455	0.39633	0.41555	0.43195	0.44535	0.45573	0.46318	0.46788	0.47011	0.47021	0.46851	0.46532	0.4609	0.45541	0.44895	0.4415	0.43303	0.42346	0.41272	0.40083	0.38783	0.37387	0.35918	0.34404	0.3288	0.31376	0.29922	0.28541	0.27242	0.26028	0.24887	0.23802	0.22749	0.21707
	0.04615	0.0567	0.06912	0.08353	0.10001	0.11857	0.13913	0.16155	0.18558	0.2109	0.2371	0.26372	0.29027	0.31622	0.34105	0.36427	0.38543	0.40418	0.42024	0.43348	0.44383	0.45139	0.45632	0.45887	0.45935	0.45805	0.45528	0.45127	0.44616	0.44006	0.43296	0.42483	0.41561	0.40527	0.3938	0.38128	0.36785	0.35372	0.33917	0.32449	0.30998	0.29592	0.2825	0.26983	0.2579	0.24664	0.23587	0.22539	0.21499
	0.04582	0.05618	0.06833	0.08239	0.09843	0.11646	0.1364	0.15809	0.18132	0.20576	0.23104	0.25671	0.28231	0.30735	0.33132	0.35377	0.37428	0.39251	0.4082	0.42121	0.43149	0.43911	0.44421	0.44703	0.44783	0.44691	0.44452	0.44088	0.43614	0.43038	0.42363	0.41584	0.407	0.39705	0.38603	0.374	0.3611	0.34752	0.33354	0.31943	0.30546	0.29188	0.27887	0.26652	0.25484	0.24375	0.2331	0.22271	0.2124
	0.04544	0.0556	0.06749	0.0812	0.0968	0.11429	0.13359	0.15457	0.17698	0.20054	0.22488	0.2496	0.27424	0.29834	0.32143	0.34309	0.36292	0.3806	0.39589	0.40863	0.41879	0.42641	0.43164	0.43467	0.43576	0.43516	0.43311	0.42983	0.42544	0.42002	0.41361	0.40618	0.3977	0.38816	0.37759	0.36604	0.35367	0.34065	0.32724	0.31369	0.30025	0.28715	0.27456	0.26256	0.25115	0.24027	0.22978	0.21952	0.20932
	0.04503	0.05499	0.0666	0.07996	0.09512	0.11207	0.13074	0.15098	0.17258	0.19525	0.21865	0.2424	0.26607	0.28922	0.31143	0.33228	0.35141	0.36851	0.38335	0.39579	0.40579	0.41338	0.41868	0.42189	0.42322	0.4229	0.42118	0.41821	0.41415	0.40907	0.40299	0.39591	0.38781	0.37868	0.36855	0.35749	0.34564	0.33318	0.32033	0.30734	0.29443	0.28181	0.26964	0.258	0.24688	0.23623	0.22593	0.21584	0.2058
	0.04458	0.05434	0.06567	0.07868	0.09339	0.1098	0.12783	0.14734	0.16812	0.1899	0.21236	0.23513	0.25783	0.28003	0.30134	0.32137	0.33978	0.35628	0.37065	0.38277	0.39256	0.40008	0.40543	0.40876	0.41029	0.41023	0.40879	0.40613	0.40238	0.39761	0.39186	0.38513	0.3774	0.36868	0.35899	0.34842	0.3371	0.32518	0.31289	0.30044	0.28806	0.27593	0.26418	0.25291	0.2421	0.23171	0.22163	0.21173	0.20188
	0.04409	0.05365	0.06471	0.07735	0.09162	0.10749	0.12488	0.14366	0.16362	0.18451	0.20602	0.22783	0.24954	0.27079	0.29119	0.3104	0.32808	0.34397	0.35785	0.36961	0.37918	0.38659	0.39194	0.39537	0.39707	0.39723	0.39604	0.39366	0.3902	0.38574	0.38032	0.37392	0.36656	0.35824	0.349	0.33891	0.3281	0.31672	0.30497	0.29307	0.2812	0.26955	0.25824	0.24735	0.23687	0.22675	0.21691	0.20723	0.19759
	0.04358	0.05292	0.0637	0.07599	0.08981	0.10513	0.12189	0.13993	0.15908	0.17908	0.19966	0.22049	0.24123	0.26153	0.28103	0.29941	0.31635	0.33162	0.345	0.35638	0.3657	0.37297	0.37829	0.38179	0.38362	0.38397	0.38301	0.38089	0.37771	0.37354	0.36842	0.36237	0.35537	0.34745	0.33864	0.32902	0.31872	0.30787	0.29666	0.28529	0.27393	0.26276	0.25189	0.24137	0.23123	0.22141	0.21183	0.20239	0.19299
	0.04303	0.05216	0.06266	0.07459	0.08796	0.10275	0.11886	0.13618	0.15452	0.17364	0.19328	0.21315	0.23293	0.25228	0.27089	0.28843	0.30464	0.31927	0.33214	0.34313	0.35217	0.35929	0.36456	0.36809	0.37003	0.37054	0.36979	0.3679	0.36498	0.36109	0.35627	0.35054	0.3439	0.33637	0.32799	0.31884	0.30902	0.29869	0.28801	0.27716	0.26631	0.25561	0.24517	0.23504	0.22524	0.21573	0.20643	0.19726	0.18812
	0.04245	0.05137	0.06159	0.07316	0.08609	0.10033	0.11581	0.13241	0.14994	0.16819	0.18691	0.20583	0.22465	0.24307	0.26078	0.27751	0.29298	0.30698	0.31933	0.32991	0.33867	0.34561	0.3508	0.35433	0.35635	0.35701	0.35643	0.35476	0.35208	0.34846	0.34393	0.33851	0.33222	0.32507	0.31711	0.30842	0.29908	0.28926	0.27909	0.26875	0.25839	0.24816	0.23815	0.22842	0.21897	0.20978	0.20077	0.19187	0.18301
	0.04185	0.05055	0.06049	0.0717	0.08418	0.09789	0.11275	0.12862	0.14535	0.16274	0.18055	0.19853	0.21641	0.23391	0.25075	0.26666	0.2814	0.29477	0.3066	0.31677	0.32523	0.33198	0.33706	0.34059	0.34267	0.34343	0.34302	0.34155	0.33909	0.33572	0.33147	0.32636	0.32041	0.31363	0.30608	0.29782	0.28896	0.27963	0.26996	0.26012	0.25024	0.24047	0.23089	0.22155	0.21246	0.20359	0.19489	0.18628	0.1777
	0.04123	0.04971	0.05937	0.07022	0.08226	0.09543	0.10966	0.12483	0.14077	0.15731	0.17422	0.19128	0.20823	0.22483	0.24081	0.25592	0.26995	0.28269	0.294	0.30375	0.3119	0.31844	0.32342	0.32691	0.32902	0.32989	0.32962	0.32832	0.32607	0.32294	0.31896	0.31414	0.30851	0.3021	0.29495	0.28712	0.27872	0.26985	0.26067	0.25132	0.24192	0.23259	0.22343	0.21448	0.20575	0.19721	0.18882	0.18052	0.17223
	0.04058	0.04885	0.05823	0.06872	0.08031	0.09296	0.10657	0.12104	0.13621	0.15191	0.16794	0.18409	0.20014	0.21585	0.23099	0.24532	0.25864	0.27077	0.28156	0.2909	0.29873	0.30505	0.3099	0.31334	0.31548	0.31642	0.31627	0.31514	0.31309	0.31018	0.30645	0.30192	0.29661	0.29054	0.28377	0.27636	0.2684	0.26	0.25129	0.2424	0.23346	0.22458	0.21584	0.20727	0.1989	0.1907	0.18262	0.17462	0.16664
	0.03992	0.04797	0.05707	0.0672	0.07836	0.09048	0.10348	0.11726	0.13167	0.14654	0.16171	0.17698	0.19215	0.20699	0.22131	0.23488	0.24752	0.25904	0.26932	0.27824	0.28576	0.29186	0.29656	0.29994	0.30208	0.30308	0.30304	0.30205	0.30018	0.29749	0.294	0.28974	0.28473	0.27901	0.27261	0.2656	0.25806	0.25011	0.24186	0.23342	0.22493	0.21648	0.20815	0.19996	0.19195	0.18408	0.17632	0.16863	0.16095
	0.03924	0.04708	0.05589	0.06567	0.07639	0.08799	0.1004	0.1135	0.12715	0.14123	0.15556	0.16997	0.18427	0.19828	0.2118	0.22463	0.23659	0.24753	0.25731	0.26582	0.27302	0.27888	0.28344	0.28674	0.28888	0.28992	0.28998	0.28912	0.28742	0.28492	0.28166	0.27766	0.27295	0.26755	0.2615	0.25488	0.24776	0.24023	0.23242	0.22443	0.21637	0.20834	0.2004	0.19259	0.18493	0.1774	0.16996	0.16258	0.15522
	0.03855	0.04617	0.0547	0.06413	0.07442	0.08551	0.09733	0.10976	0.12268	0.13597	0.14948	0.16305	0.17652	0.18972	0.20246	0.21458	0.2259	0.23626	0.24554	0.25365	0.26054	0.26617	0.27057	0.27379	0.2759	0.27698	0.27711	0.27637	0.27483	0.27251	0.26947	0.26572	0.26129	0.2562	0.2505	0.24425	0.23752	0.23041	0.22302	0.21546	0.20782	0.20019	0.19264	0.18521	0.17789	0.17069	0.16358	0.15651	0.14945
	0.03786	0.04526	0.05351	0.06258	0.07245	0.08304	0.09427	0.10605	0.11826	0.13078	0.14349	0.15625	0.16892	0.18133	0.19333	0.20476	0.21544	0.22525	0.23406	0.24177	0.24834	0.25374	0.25798	0.26111	0.26319	0.26429	0.26449	0.26386	0.26245	0.26031	0.25747	0.25396	0.24979	0.24501	0.23964	0.23374	0.2274	0.22068	0.2137	0.20654	0.19931	0.19208	0.18491	0.17783	0.17086	0.16399	0.15719	0.15043	0.14368
	0.03715	0.04433	0.0523	0.06104	0.07048	0.08058	0.09124	0.10237	0.11388	0.12567	0.13761	0.14958	0.16147	0.17313	0.18441	0.19517	0.20525	0.21452	0.22287	0.2302	0.23646	0.24162	0.2457	0.24873	0.25077	0.25189	0.25214	0.2516	0.25033	0.24835	0.2457	0.24242	0.23851	0.234	0.22895	0.2234	0.21741	0.21108	0.20449	0.19773	0.19089	0.18404	0.17723	0.17051	0.16387	0.15732	0.15083	0.14438	0.13793
	0.03643	0.0434	0.0511	0.05949	0.06852	0.07813	0.08823	0.09874	0.10958	0.12064	0.13183	0.14305	0.15419	0.16513	0.17572	0.18584	0.19534	0.2041	0.21199	0.21895	0.22491	0.22984	0.23375	0.23668	0.23867	0.23979	0.24009	0.23964	0.23848	0.23666	0.23419	0.23112	0.22745	0.22322	0.21847	0.21324	0.2076	0.20164	0.19542	0.18904	0.18257	0.17609	0.16964	0.16326	0.15695	0.15071	0.14453	0.13838	0.13223
	0.03572	0.04247	0.04989	0.05795	0.06657	0.0757	0.08526	0.09516	0.10533	0.1157	0.12617	0.13666	0.14709	0.15733	0.16727	0.17677	0.18572	0.19398	0.20145	0.20804	0.2137	0.2184	0.22215	0.22497	0.22691	0.22803	0.22837	0.22799	0.22694	0.22526	0.22296	0.22009	0.21665	0.21268	0.20822	0.2033	0.198	0.19238	0.18652	0.1805	0.17439	0.16826	0.16216	0.1561	0.15012	0.14419	0.13831	0.13245	0.1266
	0.035	0.04154	0.04869	0.05641	0.06464	0.0733	0.08232	0.09163	0.10116	0.11085	0.12063	0.13043	0.14017	0.14975	0.15906	0.16798	0.1764	0.18418	0.19124	0.19748	0.20285	0.20733	0.21091	0.21363	0.21551	0.21661	0.21698	0.21667	0.21572	0.21417	0.21204	0.20935	0.20614	0.20241	0.19822	0.1936	0.18861	0.18333	0.17781	0.17214	0.16637	0.16058	0.15481	0.14908	0.1434	0.13777	0.13219	0.12662	0.12105
	0.03428	0.0406	0.04749	0.05489	0.06272	0.07092	0.07942	0.08816	0.09707	0.10611	0.11522	0.12436	0.13344	0.14239	0.1511	0.15947	0.16738	0.17471	0.18137	0.18728	0.19237	0.19663	0.20005	0.20266	0.20448	0.20556	0.20596	0.2057	0.20485	0.20342	0.20144	0.19893	0.19592	0.19243	0.1885	0.18416	0.17947	0.1745	0.16931	0.16397	0.15854	0.15307	0.14762	0.14219	0.13682	0.13148	0.12618	0.12089	0.11561
	0.03356	0.03968	0.0463	0.05337	0.06082	0.06858	0.07657	0.08475	0.09307	0.10148	0.10995	0.11845	0.12691	0.13526	0.14341	0.15125	0.15868	0.16558	0.17186	0.17744	0.18227	0.18631	0.18957	0.19207	0.19383	0.19489	0.1953	0.1951	0.19433	0.19301	0.19117	0.18883	0.18602	0.18275	0.17906	0.17499	0.17059	0.16592	0.16104	0.15601	0.1509	0.14575	0.1406	0.13547	0.13038	0.12533	0.1203	0.11529	0.11028
	0.03284	0.03875	0.04512	0.05188	0.05895	0.06626	0.07377	0.08141	0.08914	0.09696	0.10482	0.11271	0.12058	0.12837	0.13598	0.14333	0.1503	0.15679	0.16271	0.16797	0.17254	0.17638	0.17948	0.18187	0.18356	0.1846	0.18502	0.18487	0.18417	0.18296	0.18125	0.17907	0.17644	0.17338	0.16993	0.16611	0.16198	0.1576	0.15301	0.14829	0.14347	0.13862	0.13376	0.12892	0.12411	0.11933	0.11457	0.10982	0.10507
	0.03213	0.03784	0.04395	0.05039	0.0571	0.06399	0.07101	0.07813	0.08531	0.09255	0.09984	0.10715	0.11446	0.12171	0.12882	0.1357	0.14224	0.14834	0.15391	0.15888	0.1632	0.16684	0.16979	0.17206	0.17369	0.1747	0.17513	0.17501	0.17438	0.17327	0.17168	0.16965	0.1672	0.16434	0.1611	0.15753	0.15366	0.14954	0.14524	0.1408	0.13627	0.1317	0.12712	0.12255	0.11801	0.11349	0.10899	0.1045	0.1
	0.03142	0.03693	0.04279	0.04893	0.05528	0.06175	0.06831	0.07493	0.08158	0.08827	0.095	0.10177	0.10855	0.11529	0.12193	0.12836	0.1345	0.14023	0.14547	0.15016	0.15424	0.15768	0.16048	0.16265	0.16421	0.16519	0.16562	0.16554	0.16497	0.16395	0.16248	0.16059	0.1583	0.15562	0.15259	0.14925	0.14562	0.14176	0.13772	0.13355	0.1293	0.125	0.12069	0.11638	0.1121	0.10783	0.10358	0.09933	0.09508
	0.03072	0.03603	0.04165	0.04749	0.05348	0.05956	0.06567	0.0718	0.07794	0.0841	0.09031	0.09656	0.10285	0.10912	0.11531	0.12133	0.12708	0.13246	0.13739	0.14181	0.14566	0.14891	0.15157	0.15363	0.15512	0.15607	0.1565	0.15645	0.15594	0.15499	0.15363	0.15188	0.14974	0.14724	0.14441	0.14128	0.13788	0.13427	0.13048	0.12656	0.12257	0.11853	0.11447	0.11042	0.10638	0.10235	0.09833	0.09432	0.09031
	0.03002	0.03514	0.04052	0.04607	0.05172	0.05741	0.06309	0.06875	0.0744	0.08006	0.08577	0.09154	0.09736	0.10319	0.10896	0.11458	0.11997	0.12503	0.12966	0.13382	0.13745	0.14052	0.14304	0.145	0.14642	0.14734	0.14777	0.14774	0.14728	0.14641	0.14515	0.14352	0.14153	0.13919	0.13655	0.13362	0.13044	0.12705	0.1235	0.11983	0.11608	0.11229	0.10847	0.10466	0.10085	0.09706	0.09327	0.08948	0.0857
	0.02934	0.03426	0.03941	0.04468	0.04999	0.0553	0.06056	0.06577	0.07096	0.07615	0.08139	0.0867	0.09208	0.09749	0.10287	0.10813	0.11318	0.11792	0.12228	0.1262	0.12961	0.13252	0.13489	0.13675	0.13811	0.13899	0.13941	0.13941	0.139	0.1382	0.13703	0.13551	0.13366	0.13148	0.12901	0.12627	0.1233	0.12013	0.1168	0.11336	0.10984	0.10628	0.1027	0.09911	0.09553	0.09195	0.08838	0.08482	0.08125
	0.02866	0.0334	0.03831	0.04331	0.0483	0.05324	0.0581	0.06288	0.06762	0.07236	0.07716	0.08204	0.08701	0.09204	0.09705	0.10197	0.1067	0.11115	0.11525	0.11892	0.12214	0.12488	0.12713	0.12889	0.13018	0.13102	0.13144	0.13145	0.13108	0.13035	0.12927	0.12786	0.12613	0.1241	0.12179	0.11923	0.11645	0.11349	0.11037	0.10715	0.10385	0.10051	0.09715	0.09377	0.0904	0.08704	0.08368	0.08032	0.07696
	0.02799	0.03255	0.03724	0.04196	0.04664	0.05123	0.0557	0.06007	0.06438	0.0687	0.07308	0.07757	0.08216	0.08682	0.09149	0.09609	0.10052	0.1047	0.10854	0.112	0.11503	0.11761	0.11973	0.12139	0.12262	0.12343	0.12384	0.12386	0.12353	0.12286	0.12186	0.12055	0.11894	0.11705	0.11489	0.1125	0.1099	0.10713	0.10422	0.1012	0.09811	0.09498	0.09182	0.08865	0.08549	0.08232	0.07916	0.076	0.07284
	0.02734	0.03172	0.03618	0.04065	0.04502	0.04926	0.05336	0.05734	0.06125	0.06516	0.06916	0.07327	0.0775	0.08183	0.08619	0.09049	0.09464	0.09856	0.10216	0.10541	0.10826	0.11069	0.11269	0.11426	0.11543	0.1162	0.1166	0.11664	0.11634	0.11573	0.1148	0.11358	0.11208	0.11032	0.10831	0.10608	0.10365	0.10106	0.09834	0.09551	0.09262	0.08968	0.08672	0.08375	0.08077	0.0778	0.07483	0.07186	0.06888
	0.02669	0.0309	0.03515	0.03936	0.04344	0.04735	0.05109	0.05469	0.05822	0.06176	0.06539	0.06915	0.07306	0.07708	0.08114	0.08516	0.08905	0.09272	0.0961	0.09915	0.10183	0.10411	0.106	0.10748	0.10859	0.10933	0.10971	0.10976	0.1095	0.10893	0.10808	0.10695	0.10555	0.10391	0.10203	0.09995	0.09768	0.09526	0.09272	0.09008	0.08737	0.08462	0.08184	0.07905	0.07626	0.07347	0.07068	0.06789	0.06509
[truncated: 11 more columns]

## Sheet: Fig.2i
	0.03932	0.04061	0.04186	0.04307	0.04423	0.04534	0.04639	0.04739	0.04832	0.04919	0.05	0.05074	0.05141	0.05201	0.05254	0.05301	0.05341	0.05374	0.05401	0.05421	0.05435	0.05443	0.05446	0.05442	0.05433	0.05419	0.054	0.05376	0.05347	0.05314	0.05276	0.05234	0.05188	0.05139	0.05085	0.05028	0.04968	0.04904	0.04838	0.04768	0.04695	0.0462	0.04542	0.04461	0.04378	0.04294	0.04207	0.04118	0.04028
	0.04428	0.0459	0.04749	0.04903	0.05052	0.05196	0.05334	0.05466	0.05591	0.05708	0.05819	0.05921	0.06016	0.06102	0.06181	0.0625	0.06312	0.06365	0.06409	0.06446	0.06474	0.06494	0.06506	0.0651	0.06507	0.06497	0.06479	0.06454	0.06423	0.06385	0.06341	0.06291	0.06236	0.06174	0.06108	0.06036	0.0596	0.05879	0.05793	0.05703	0.0561	0.05513	0.05413	0.05309	0.05203	0.05094	0.04982	0.04869	0.04753
	0.04935	0.05133	0.05327	0.05518	0.05703	0.05884	0.06058	0.06225	0.06385	0.06536	0.0668	0.06814	0.06939	0.07054	0.0716	0.07255	0.0734	0.07414	0.07478	0.07532	0.07575	0.07608	0.0763	0.07642	0.07644	0.07637	0.0762	0.07594	0.07559	0.07515	0.07462	0.07402	0.07334	0.07258	0.07175	0.07086	0.0699	0.06888	0.06781	0.06668	0.0655	0.06428	0.06302	0.06172	0.06038	0.05902	0.05763	0.05621	0.05478
	0.05446	0.05682	0.05915	0.06145	0.0637	0.0659	0.06803	0.07009	0.07206	0.07395	0.07574	0.07743	0.07901	0.08047	0.08182	0.08305	0.08415	0.08512	0.08596	0.08668	0.08726	0.08771	0.08803	0.08823	0.0883	0.08824	0.08806	0.08776	0.08734	0.08682	0.08618	0.08544	0.0846	0.08367	0.08265	0.08154	0.08035	0.07909	0.07776	0.07636	0.0749	0.07339	0.07184	0.07023	0.06859	0.06692	0.06522	0.0635	0.06175
	0.05956	0.06233	0.06508	0.0678	0.07047	0.07308	0.07563	0.0781	0.08048	0.08277	0.08494	0.087	0.08893	0.09072	0.09238	0.09389	0.09525	0.09646	0.09751	0.09841	0.09914	0.09971	0.10012	0.10037	0.10046	0.1004	0.10018	0.09982	0.09931	0.09866	0.09788	0.09697	0.09593	0.09478	0.09352	0.09215	0.09069	0.08914	0.08751	0.0858	0.08403	0.08219	0.0803	0.07836	0.07639	0.07438	0.07234	0.07028	0.06821
	0.06462	0.06782	0.071	0.07416	0.07728	0.08034	0.08333	0.08624	0.08905	0.09175	0.09433	0.09677	0.09907	0.10121	0.10319	0.105	0.10663	0.10807	0.10933	0.11039	0.11126	0.11194	0.11242	0.1127	0.11279	0.11269	0.11241	0.11194	0.1113	0.11048	0.10951	0.10837	0.10709	0.10568	0.10413	0.10245	0.10067	0.09878	0.09681	0.09474	0.0926	0.0904	0.08814	0.08584	0.08349	0.08112	0.07873	0.07632	0.0739
	0.06959	0.07324	0.07689	0.08051	0.0841	0.08763	0.09108	0.09445	0.09771	0.10085	0.10385	0.1067	0.10938	0.11188	0.11418	0.11629	0.11819	0.11986	0.12132	0.12254	0.12353	0.12429	0.12481	0.12509	0.12514	0.12497	0.12457	0.12395	0.12313	0.12209	0.12087	0.11946	0.11788	0.11614	0.11424	0.11221	0.11005	0.10777	0.10539	0.10293	0.10038	0.09777	0.09511	0.0924	0.08967	0.08691	0.08414	0.08137	0.0786
	0.07446	0.07858	0.0827	0.08681	0.09088	0.0949	0.09885	0.1027	0.10643	0.11002	0.11346	0.11672	0.1198	0.12266	0.1253	0.12771	0.12987	0.13177	0.1334	0.13477	0.13585	0.13666	0.13719	0.13743	0.13741	0.13711	0.13654	0.13572	0.13464	0.13334	0.1318	0.13005	0.1281	0.12597	0.12366	0.1212	0.1186	0.11588	0.11305	0.11013	0.10713	0.10408	0.10097	0.09784	0.09468	0.09152	0.08837	0.08523	0.08211
	0.07921	0.08381	0.08843	0.09304	0.09762	0.10215	0.1066	0.11095	0.11517	0.11924	0.12313	0.12683	0.1303	0.13354	0.13651	0.13922	0.14163	0.14374	0.14554	0.14701	0.14817	0.14899	0.14948	0.14965	0.14948	0.149	0.14821	0.14712	0.14573	0.14408	0.14216	0.13999	0.1376	0.135	0.13222	0.12926	0.12616	0.12293	0.11959	0.11616	0.11267	0.10912	0.10554	0.10195	0.09836	0.09478	0.09124	0.08773	0.08428
	0.08382	0.08892	0.09405	0.09918	0.1043	0.10936	0.11434	0.11921	0.12393	0.12849	0.13285	0.13699	0.14087	0.14448	0.14779	0.15079	0.15344	0.15575	0.15769	0.15925	0.16044	0.16124	0.16165	0.16168	0.16132	0.1606	0.15951	0.15808	0.15631	0.15422	0.15184	0.14918	0.14627	0.14313	0.13979	0.13626	0.13259	0.12878	0.12487	0.12088	0.11683	0.11276	0.10867	0.1046	0.10055	0.09656	0.09262	0.08876	0.08499
	0.08829	0.0939	0.09956	0.10524	0.1109	0.11651	0.12204	0.12745	0.13271	0.13777	0.14262	0.14721	0.15151	0.1555	0.15914	0.16242	0.16531	0.16779	0.16985	0.17147	0.17265	0.17338	0.17367	0.1735	0.1729	0.17186	0.17041	0.16856	0.16633	0.16373	0.1608	0.15757	0.15405	0.15028	0.1463	0.14213	0.1378	0.13334	0.12879	0.12419	0.11954	0.1149	0.11027	0.10569	0.10118	0.09676	0.09244	0.08824	0.08418
	0.09262	0.09876	0.10497	0.11121	0.11744	0.12362	0.12972	0.13569	0.14149	0.14708	0.15243	0.15748	0.16222	0.16659	0.17057	0.17413	0.17724	0.17988	0.18204	0.18369	0.18483	0.18545	0.18555	0.18514	0.18422	0.18281	0.18091	0.17857	0.17578	0.1726	0.16904	0.16513	0.16092	0.15644	0.15173	0.14683	0.14177	0.1366	0.13135	0.12606	0.12077	0.11551	0.11031	0.1052	0.10021	0.09536	0.09067	0.08616	0.08183
	0.09681	0.1035	0.11028	0.1171	0.12391	0.13069	0.13738	0.14393	0.1503	0.15644	0.1623	0.16784	0.17301	0.17778	0.1821	0.18594	0.18926	0.19205	0.19428	0.19593	0.197	0.19747	0.19734	0.19662	0.19533	0.19347	0.19106	0.18814	0.18473	0.18086	0.17658	0.17192	0.16693	0.16165	0.15613	0.15041	0.14455	0.13858	0.13256	0.12654	0.12054	0.11462	0.10882	0.10316	0.09768	0.0924	0.08735	0.08254	0.07799
	0.10088	0.10813	0.11548	0.1229	0.13033	0.13772	0.14502	0.15218	0.15914	0.16585	0.17225	0.17829	0.18392	0.18909	0.19376	0.19788	0.20142	0.20434	0.20663	0.20826	0.20921	0.20949	0.20909	0.20802	0.20629	0.20392	0.20093	0.19736	0.19324	0.18862	0.18353	0.17803	0.17217	0.16601	0.15959	0.15298	0.14623	0.1394	0.13255	0.12572	0.11897	0.11235	0.10591	0.09967	0.09368	0.08797	0.08257	0.0775	0.07276
	0.10482	0.11264	0.1206	0.12863	0.13669	0.14472	0.15266	0.16046	0.16803	0.17534	0.1823	0.18887	0.19497	0.20056	0.20559	0.20999	0.21374	0.2168	0.21913	0.22072	0.22155	0.2216	0.22089	0.21942	0.2172	0.21426	0.21062	0.20634	0.20144	0.19598	0.19001	0.1836	0.17679	0.16966	0.16227	0.15469	0.14699	0.13923	0.13148	0.12379	0.11624	0.10887	0.10174	0.0949	0.08839	0.08224	0.07649	0.07116	0.06627
	0.10864	0.11706	0.12562	0.1343	0.14301	0.15171	0.16032	0.16877	0.17699	0.18492	0.19247	0.19958	0.20619	0.21222	0.21762	0.22233	0.2263	0.22949	0.23186	0.2334	0.23407	0.23388	0.23283	0.23091	0.22816	0.2246	0.22027	0.21521	0.20947	0.20311	0.19619	0.18879	0.18097	0.17281	0.16438	0.15577	0.14705	0.1383	0.12959	0.121	0.11259	0.10443	0.09658	0.08909	0.08203	0.07542	0.06932	0.06375	0.05872
	0.11236	0.12137	0.13057	0.1399	0.14929	0.15868	0.16798	0.17712	0.18602	0.1946	0.20278	0.21047	0.2176	0.2241	0.22989	0.23492	0.23912	0.24245	0.24487	0.24635	0.24687	0.24642	0.24499	0.24261	0.2393	0.23508	0.23001	0.22412	0.21749	0.21018	0.20226	0.19382	0.18493	0.17568	0.16617	0.15648	0.14669	0.1369	0.12719	0.11764	0.10834	0.09934	0.09073	0.08257	0.07492	0.06782	0.06134	0.0555	0.05035
	0.11597	0.1256	0.13544	0.14545	0.15554	0.16564	0.17566	0.18552	0.19513	0.2044	0.21323	0.22153	0.22922	0.23622	0.24244	0.2478	0.25226	0.25575	0.25823	0.25965	0.26001	0.25929	0.25749	0.25463	0.25073	0.24583	0.23998	0.23324	0.22568	0.21738	0.20842	0.1989	0.1889	0.17854	0.1679	0.15709	0.14621	0.13536	0.12462	0.1141	0.10387	0.09402	0.08462	0.07574	0.06745	0.05982	0.0529	0.04675	0.04144
	0.11948	0.12973	0.14024	0.15094	0.16175	0.17259	0.18336	0.19397	0.20432	0.21431	0.22383	0.23278	0.24107	0.2486	0.25527	0.26102	0.26575	0.26942	0.27197	0.27336	0.27357	0.27259	0.27041	0.26706	0.26256	0.25696	0.25032	0.24271	0.2342	0.22489	0.21487	0.20425	0.19313	0.18163	0.16986	0.15793	0.14595	0.13403	0.12227	0.11077	0.09962	0.0889	0.0787	0.06909	0.06013	0.0519	0.04447	0.03792	0.03234
	0.1229	0.13378	0.14496	0.15637	0.16792	0.17952	0.19107	0.20246	0.21359	0.22433	0.23458	0.24422	0.25315	0.26124	0.26841	0.27457	0.27962	0.2835	0.28615	0.28753	0.28761	0.28638	0.28384	0.28	0.27491	0.26862	0.26118	0.25269	0.24323	0.2329	0.22182	0.21009	0.19785	0.18522	0.17232	0.15928	0.14622	0.13326	0.12051	0.10806	0.09603	0.08449	0.07352	0.06319	0.05357	0.04471	0.03669	0.02959	0.02355
	0.12621	0.13773	0.1496	0.16173	0.17404	0.18643	0.19878	0.21098	0.22291	0.23445	0.24547	0.25584	0.26544	0.27415	0.28186	0.28847	0.29388	0.29801	0.3008	0.3022	0.30218	0.30072	0.29783	0.29353	0.28787	0.28089	0.27267	0.26331	0.2529	0.24157	0.22943	0.21662	0.20327	0.18953	0.17553	0.16142	0.14732	0.13337	0.11968	0.10637	0.09353	0.08126	0.06961	0.05867	0.04847	0.03907	0.03048	0.02277	0.016
	0.12943	0.14159	0.15414	0.16701	0.18009	0.19328	0.20646	0.21951	0.23228	0.24465	0.25648	0.26762	0.27794	0.28731	0.29561	0.30271	0.30852	0.31295	0.31592	0.31738	0.3173	0.31565	0.31245	0.30772	0.3015	0.29386	0.28489	0.27468	0.26335	0.25103	0.23785	0.22398	0.20956	0.19474	0.17969	0.16456	0.14948	0.13462	0.12008	0.106	0.09248	0.0796	0.06745	0.05608	0.04554	0.03585	0.02703	0.01909	0.012
	0.13253	0.14533	0.15858	0.17219	0.18606	0.20008	0.21411	0.22802	0.24166	0.2549	0.26757	0.27953	0.29062	0.30069	0.30962	0.31728	0.32354	0.32831	0.33151	0.33308	0.33298	0.3312	0.32772	0.3226	0.31587	0.3076	0.2979	0.28688	0.27466	0.26139	0.24722	0.23232	0.21687	0.20103	0.18497	0.16887	0.15289	0.13719	0.1219	0.10716	0.09308	0.07976	0.06729	0.05574	0.04516	0.0356	0.02713	0.01984	0.01396
	0.13552	0.14895	0.1629	0.17726	0.19193	0.20677	0.22167	0.23647	0.25102	0.26515	0.27871	0.29152	0.30342	0.31425	0.32387	0.33212	0.33889	0.34406	0.34755	0.34928	0.34922	0.34734	0.34365	0.33818	0.33099	0.32215	0.31177	0.29998	0.28691	0.27273	0.25761	0.24174	0.2253	0.20848	0.19147	0.17447	0.15765	0.14119	0.12523	0.10993	0.09541	0.08178	0.06915	0.0576	0.04722	0.03807	0.03027	0.02396	0.01934
	0.13837	0.15244	0.16707	0.18218	0.19765	0.21334	0.22912	0.24483	0.2603	0.27536	0.28984	0.30354	0.3163	0.32793	0.33828	0.34719	0.35452	0.36015	0.36398	0.36594	0.36598	0.36407	0.36022	0.35447	0.34687	0.33751	0.32651	0.314	0.30014	0.28511	0.26909	0.25229	0.23491	0.21717	0.19927	0.18142	0.16382	0.14665	0.13008	0.11428	0.09939	0.08553	0.07281	0.06133	0.05118	0.04244	0.03518	0.02947	0.02533
	0.14107	0.15576	0.17108	0.18694	0.20321	0.21975	0.23642	0.25305	0.26947	0.28548	0.3009	0.31554	0.32919	0.34167	0.3528	0.36242	0.37037	0.37651	0.38075	0.383	0.3832	0.38133	0.37739	0.37141	0.36347	0.35366	0.3421	0.32894	0.31435	0.29853	0.28167	0.264	0.24574	0.22713	0.20839	0.18973	0.17139	0.15355	0.13641	0.12014	0.10489	0.09079	0.07796	0.06648	0.05644	0.04787	0.04081	0.03522	0.03102
	0.14361	0.15891	0.1749	0.19149	0.20856	0.22595	0.24352	0.26108	0.27846	0.29545	0.31184	0.32743	0.34202	0.35539	0.36735	0.37772	0.38634	0.39307	0.39777	0.40037	0.4008	0.39904	0.39508	0.38896	0.38075	0.37056	0.35851	0.34477	0.32953	0.31298	0.29535	0.27687	0.25779	0.23836	0.21881	0.1994	0.18034	0.16186	0.14415	0.1274	0.11175	0.09735	0.0843	0.07267	0.06252	0.05386	0.04665	0.0408	0.03617
	0.14596	0.16185	0.1785	0.19582	0.21367	0.23191	0.25037	0.26887	0.28721	0.30518	0.32257	0.33915	0.35469	0.36899	0.38182	0.393	0.40234	0.4097	0.41494	0.41795	0.41869	0.4171	0.41319	0.407	0.39861	0.38812	0.37567	0.36143	0.3456	0.3284	0.31007	0.29086	0.27102	0.25082	0.23052	0.21038	0.19063	0.17151	0.15322	0.13594	0.11984	0.10504	0.09163	0.07968	0.06921	0.06018	0.05253	0.04614	0.04083
	0.14811	0.16456	0.18185	0.19988	0.2185	0.23757	0.25692	0.27636	0.29567	0.31463	0.33302	0.3506	0.36713	0.38238	0.39612	0.40814	0.41826	0.4263	0.43212	0.43562	0.43672	0.43538	0.43161	0.42543	0.41694	0.40623	0.39346	0.37881	0.36249	0.34472	0.32577	0.30589	0.28536	0.26445	0.24345	0.22261	0.2022	0.18244	0.16355	0.14571	0.12907	0.11377	0.09987	0.08743	0.07643	0.06682	0.05852	0.05138	0.04524
	0.15002	0.16702	0.18493	0.20364	0.22302	0.2429	0.26313	0.28348	0.30376	0.32372	0.34312	0.36171	0.37923	0.39546	0.41013	0.42303	0.43396	0.44273	0.44919	0.45323	0.45476	0.45375	0.45018	0.44409	0.43558	0.42474	0.41175	0.39677	0.38005	0.36181	0.34232	0.32186	0.30071	0.27917	0.25751	0.23603	0.21496	0.19457	0.17506	0.15662	0.13939	0.1235	0.109	0.09592	0.08425	0.07392	0.06481	0.0568	0.04973
	0.15169	0.16921	0.1877	0.20707	0.22718	0.24786	0.26894	0.2902	0.31143	0.33237	0.35277	0.37237	0.39091	0.40812	0.42374	0.43755	0.44931	0.45885	0.466	0.47062	0.47265	0.47201	0.46872	0.46281	0.45436	0.44348	0.43035	0.41515	0.39812	0.3795	0.35957	0.33862	0.31694	0.29483	0.27259	0.2505	0.22883	0.20782	0.1877	0.16863	0.15077	0.13422	0.11904	0.10524	0.0928	0.08165	0.07166	0.06272	0.05467
	0.15309	0.17109	0.19014	0.21014	0.23095	0.2524	0.2743	0.29645	0.31861	0.34052	0.36191	0.38252	0.40206	0.42025	0.43683	0.45155	0.46418	0.47451	0.48237	0.48763	0.49019	0.49	0.48705	0.48138	0.47307	0.46225	0.44907	0.43374	0.4165	0.3976	0.37733	0.35598	0.33386	0.31128	0.28853	0.2659	0.24367	0.22208	0.20135	0.18166	0.16315	0.14592	0.13002	0.11546	0.10221	0.0902	0.07932	0.06945	0.06045
	0.1542	0.17266	0.19223	0.21282	0.2343	0.25648	0.27919	0.30219	0.32525	0.3481	0.37047	0.39206	0.41259	0.43176	0.4493	0.46493	0.47843	0.48956	0.49816	0.50408	0.50722	0.50751	0.50496	0.4996	0.49151	0.48081	0.46768	0.45232	0.43497	0.41589	0.39538	0.37374	0.35128	0.32831	0.30513	0.28205	0.25932	0.23721	0.21592	0.19563	0.17648	0.15857	0.14195	0.12663	0.11257	0.09971	0.08796	0.07721	0.06734
	0.15501	0.17388	0.19394	0.21509	0.23719	0.26008	0.28355	0.30737	0.33131	0.35507	0.37838	0.40093	0.42242	0.44255	0.46102	0.47756	0.49191	0.50386	0.5132	0.51979	0.52352	0.52434	0.52223	0.51723	0.50941	0.49892	0.48591	0.47061	0.45325	0.4341	0.41347	0.39164	0.36894	0.34569	0.32219	0.29873	0.27559	0.25301	0.23122	0.21038	0.19064	0.17209	0.15478	0.13873	0.1239	0.11025	0.09769	0.08613	0.07549
	0.1555	0.17474	0.19526	0.21693	0.23962	0.26316	0.28736	0.31197	0.33673	0.36137	0.38558	0.40906	0.43148	0.45253	0.47191	0.48932	0.50451	0.51724	0.52732	0.53458	0.53892	0.54027	0.53863	0.53403	0.52654	0.51631	0.50351	0.48835	0.47108	0.45196	0.4313	0.4094	0.38658	0.36315	0.33943	0.3157	0.29224	0.26929	0.24707	0.22576	0.20548	0.18635	0.16841	0.15168	0.13615	0.12177	0.10848	0.09621	0.0849
	0.15565	0.17524	0.19616	0.21831	0.24156	0.26572	0.29059	0.31594	0.3415	0.36697	0.39204	0.41639	0.4397	0.46163	0.48187	0.50012	0.51611	0.52959	0.54037	0.54828	0.55322	0.55511	0.55394	0.54976	0.54264	0.53273	0.5202	0.50525	0.48815	0.46916	0.44858	0.42672	0.40389	0.3804	0.35657	0.33268	0.309	0.28578	0.26323	0.24153	0.22081	0.20117	0.18267	0.16534	0.14918	0.13416	0.12023	0.10734	0.09544
	0.15546	0.17535	0.19664	0.21924	0.24299	0.26772	0.29324	0.31928	0.34558	0.37183	0.39771	0.42289	0.44703	0.46978	0.49083	0.50986	0.52659	0.54078	0.55221	0.56074	0.56623	0.56864	0.56794	0.56419	0.55746	0.5479	0.53568	0.52102	0.50417	0.4854	0.46501	0.44329	0.42057	0.39714	0.37332	0.34939	0.32561	0.30223	0.27945	0.25745	0.23638	0.21633	0.19737	0.17953	0.16283	0.14725	0.13276	0.11933	0.10692
	0.15492	0.17508	0.1967	0.21969	0.24391	0.26918	0.29528	0.32197	0.34897	0.37595	0.40259	0.42853	0.45344	0.47695	0.49874	0.51848	0.53588	0.5507	0.56273	0.5718	0.5778	0.58068	0.58042	0.57708	0.57074	0.56155	0.54969	0.53537	0.51884	0.50038	0.48026	0.4588	0.4363	0.41306	0.38937	0.36551	0.34176	0.31833	0.29544	0.27326	0.25194	0.23158	0.21225	0.194	0.17685	0.1608	0.14584	0.13194	0.11909
	0.15403	0.17441	0.19633	0.21967	0.24432	0.27008	0.29673	0.32403	0.35166	0.37932	0.40666	0.43331	0.45891	0.48311	0.50556	0.52592	0.54391	0.55928	0.57181	0.58135	0.58778	0.59107	0.5912	0.58823	0.58226	0.57344	0.56195	0.54801	0.53187	0.51378	0.49405	0.47295	0.45078	0.42784	0.40441	0.38076	0.35715	0.33381	0.31092	0.28868	0.26723	0.24666	0.22707	0.2085	0.191	0.17456	0.1592	0.1449	0.13167
	0.15278	0.17335	0.19552	0.21919	0.24422	0.27043	0.29759	0.32544	0.35368	0.38196	0.40993	0.43722	0.46346	0.48826	0.51127	0.53216	0.55064	0.56645	0.57937	0.58927	0.59604	0.59964	0.60009	0.59743	0.5918	0.58333	0.57222	0.55868	0.54297	0.52534	0.50607	0.48543	0.46372	0.4412	0.41816	0.39485	0.37152	0.34838	0.32563	0.30344	0.28196	0.2613	0.24155	0.22277	0.205	0.18827	0.17258	0.15795	0.14438
	0.15118	0.17191	0.19429	0.21825	0.24363	0.27025	0.29788	0.32625	0.35503	0.38389	0.41244	0.4403	0.46708	0.4924	0.51589	0.5372	0.55605	0.57217	0.58537	0.5955	0.60249	0.60629	0.60694	0.60452	0.59915	0.591	0.58026	0.56714	0.5519	0.53479	0.51606	0.49599	0.47485	0.45288	0.43036	0.40752	0.3846	0.36179	0.3393	0.31729	0.2959	0.27526	0.25545	0.23654	0.2186	0.20165	0.18571	0.17081	0.15695
	0.14923	0.17007	0.19265	0.21685	0.24255	0.26956	0.29762	0.32647	0.35576	0.38514	0.41421	0.44258	0.46984	0.49558	0.51943	0.54105	0.56014	0.57644	0.58976	0.59998	0.60703	0.6109	0.61164	0.60935	0.60416	0.59627	0.58586	0.57317	0.55843	0.54189	0.52379	0.50439	0.48393	0.46265	0.44078	0.41855	0.39616	0.37382	0.35172	0.33	0.30882	0.28829	0.26852	0.24958	0.23155	0.21446	0.19834	0.18323	0.16914
	0.14693	0.16787	0.1906	0.21503	0.24102	0.26837	0.29685	0.32614	0.3559	0.38576	0.41531	0.44412	0.47177	0.49785	0.52196	0.54376	0.56294	0.57927	0.59256	0.6027	0.60964	0.61341	0.61409	0.61179	0.60668	0.59896	0.58885	0.57657	0.56236	0.54645	0.52906	0.51044	0.49078	0.47031	0.44923	0.42774	0.40604	0.3843	0.36269	0.34138	0.32051	0.3002	0.28056	0.26167	0.24362	0.22646	0.21024	0.19497	0.1807
	0.14429	0.16529	0.18815	0.21278	0.23904	0.26673	0.29559	0.3253	0.35551	0.38582	0.41579	0.44499	0.47296	0.49928	0.52354	0.54539	0.56453	0.58071	0.59378	0.60365	0.6103	0.61378	0.61421	0.61175	0.60659	0.59895	0.58908	0.57719	0.56352	0.54829	0.53171	0.51397	0.49524	0.47573	0.45558	0.43498	0.41409	0.39308	0.3721	0.3513	0.33083	0.31082	0.29138	0.27262	0.25463	0.23746	0.22118	0.20582	0.19142
	0.14133	0.16236	0.18533	0.21015	0.23666	0.26466	0.29389	0.32401	0.35465	0.38537	0.41574	0.44527	0.4735	0.49997	0.52427	0.54604	0.56497	0.58083	0.59349	0.60287	0.60901	0.61199	0.61198	0.60917	0.6038	0.59614	0.58642	0.57489	0.56179	0.5473	0.53161	0.51487	0.49723	0.47881	0.45976	0.4402	0.42026	0.4001	0.37985	0.35966	0.33968	0.32004	0.30087	0.28229	0.26439	0.24727	0.23098	0.21558	0.20111
	0.13804	0.1591	0.18216	0.20714	0.23389	0.26221	0.2918	0.32232	0.35337	0.3845	0.41523	0.44505	0.47348	0.50002	0.52426	0.54582	0.56438	0.57974	0.59177	0.60044	0.60583	0.60807	0.60738	0.60401	0.59827	0.59043	0.58078	0.56959	0.55706	0.54338	0.52868	0.51309	0.49668	0.47954	0.46174	0.44337	0.42453	0.40534	0.38592	0.36643	0.347	0.32778	0.30892	0.29056	0.2728	0.25575	0.23949	0.22409	0.20958
	0.13445	0.1555	0.17864	0.20378	0.23078	0.2594	0.28936	0.32028	0.35175	0.38328	0.41435	0.44444	0.47301	0.49956	0.52364	0.54485	0.56289	0.57755	0.58874	0.59646	0.60084	0.60207	0.60044	0.59629	0.58995	0.58178	0.57211	0.5612	0.54927	0.53647	0.52289	0.5086	0.49361	0.47792	0.46156	0.44455	0.42695	0.40885	0.39036	0.37163	0.35279	0.33403	0.31549	0.29735	0.27973	0.26277	0.24656	0.23119	0.2167
	0.13058	0.15161	0.17481	0.20011	0.22735	0.25629	0.28662	0.31796	0.34985	0.38178	0.4132	0.44354	0.47222	0.49872	0.52255	0.5433	0.56066	0.57443	0.58455	0.59106	0.59415	0.59408	0.59123	0.58601	0.57886	0.57018	0.56036	0.54968	0.53838	0.52655	0.51425	0.50144	0.48807	0.47405	0.45932	0.44385	0.42764	0.41075	0.39326	0.37533	0.35711	0.3388	0.32057	0.30262	0.28513	0.26824	0.25209	0.23676	0.22232
	0.12642	0.14743	0.1707	0.19615	0.22364	0.25291	0.28364	0.31542	0.34776	0.38011	0.41188	0.44246	0.47124	0.49764	0.52115	0.54132	0.55786	0.57055	0.57937	0.58441	0.58591	0.58424	0.57985	0.57326	0.56501	0.55562	0.54551	0.53503	0.52438	0.51364	0.50278	0.49168	0.48017	0.46806	0.45519	0.44145	0.42677	0.41119	0.39478	0.37767	0.36006	0.34215	0.32419	0.30639	0.28896	0.27211	0.25598	0.24069	0.22632
	0.12202	0.14299	0.16632	0.19194	0.21969	0.24932	0.28047	0.31271	0.34553	0.37833	0.41048	0.44132	0.47019	0.49647	0.51959	0.53911	0.55468	0.56613	0.57342	0.57672	0.57632	0.5727	0.56642	0.55813	0.54849	0.53814	0.52759	0.51724	0.50729	0.49777	0.48857	0.47944	0.47007	0.46014	0.44938	0.43756	0.42458	0.4104	0.3951	0.37882	0.36177	0.34421	0.32641	0.30866	0.29122	0.27432	0.25816	0.24289	0.22861
	0.11738	0.13831	0.16171	0.18751	0.21554	0.24555	0.27716	0.30991	0.34324	0.37654	0.40911	0.44023	0.4692	0.49534	0.51805	0.53684	0.55134	0.56137	0.56693	0.56821	0.56561	0.55967	0.55112	0.54075	0.52938	0.51779	0.50662	0.49633	0.48714	0.47903	0.47174	0.46489	0.45799	0.45055	0.44216	0.43249	0.42134	0.40865	0.39448	0.37899	0.36243	0.3451	0.32735	0.3095	0.29191	0.27485	0.25858	0.24328	0.22908
	0.11254	0.13343	0.1569	0.1829	0.21124	0.24166	0.27376	0.30706	0.34097	0.37481	0.40784	0.43929	0.4684	0.49442	0.5167	0.53471	0.54805	0.55653	0.56016	0.55917	0.55404	0.54543	0.5342	0.52132	0.50782	0.49466	0.48265	0.47235	0.464	0.4575	0.45244	0.44824	0.44418	0.43959	0.43386	0.42655	0.41738	0.40624	0.3932	0.37844	0.36225	0.345	0.32711	0.309	0.29107	0.2737	0.2572	0.2418	0.22765
	0.10751	0.12837	0.15194	0.17815	0.20683	0.23769	0.27034	0.30424	0.33877	0.37321	0.40677	0.43861	0.4679	0.49384	0.51571	0.53292	0.54504	0.55186	0.55339	0.5499	0.54193	0.53027	0.51592	0.50008	0.48399	0.46887	0.45576	0.44536	0.43794	0.43331	0.43087	0.42975	0.42898	0.42761	0.42486	0.42013	0.41306	0.40352	0.39157	0.37743	0.36147	0.34411	0.32587	0.30726	0.28878	0.27089	0.25399	0.23838	0.22426
	0.10235	0.12319	0.14687	0.17331	0.20236	0.23371	0.26694	0.30149	0.33671	0.37182	0.40597	0.43827	0.46781	0.49372	0.51522	0.53165	0.54254	0.54764	0.54694	0.54075	0.52967	0.51458	0.49666	0.47733	0.45813	0.44059	0.42605	0.41543	0.40906	0.40663	0.40728	0.40976	0.41276	0.41504	0.41557	0.41362	0.40877	0.40084	0.38992	0.37627	0.36034	0.34265	0.32379	0.30441	0.2851	0.26646	0.24896	0.233	0.21884
	0.09709	0.11793	0.14173	0.16844	0.19789	0.22976	0.26362	0.29889	0.33485	0.3707	0.40552	0.43836	0.46823	0.49419	0.51539	0.53109	0.54077	0.54412	0.54113	0.53209	0.51765	0.49879	0.47685	0.45348	0.43056	0.41003	0.39363	0.38263	0.37747	0.37767	0.38196	0.38867	0.39599	0.40233	0.40645	0.40747	0.4049	0.39856	0.38857	0.37526	0.35914	0.34085	0.32109	0.30062	0.28017	0.26046	0.24212	0.22563	0.21134
	0.09178	0.11263	0.13659	0.1636	0.19347	0.22591	0.26044	0.29647	0.33325	0.36991	0.40548	0.43894	0.46924	0.49535	0.51634	0.5314	0.53993	0.54158	0.53628	0.52431	0.50634	0.48342	0.45702	0.42903	0.4017	0.37747	0.35868	0.34708	0.34331	0.34667	0.35534	0.36697	0.37919	0.39004	0.39801	0.40213	0.40186	0.39705	0.38786	0.37469	0.35815	0.33898	0.31799	0.29608	0.27414	0.25302	0.23351	0.21625	0.20171
	0.08647	0.10737	0.13151	0.15884	0.18918	0.22222	0.25747	0.2943	0.33195	0.36948	0.40589	0.44007	0.4709	0.49727	0.51817	0.53272	0.54022	0.54025	0.53271	0.51782	0.49624	0.46904	0.43781	0.40463	0.37212	0.34333	0.3214	0.30888	0.30677	0.31401	0.32795	0.34529	0.36302	0.37874	0.39076	0.39804	0.40004	0.39665	0.38809	0.37486	0.35765	0.3373	0.31476	0.29104	0.2672	0.24426	0.22321	0.2049	0.18994
	0.08125	0.10222	0.12657	0.15425	0.18508	0.21874	0.25474	0.29243	0.331	0.36948	0.4068	0.44179	0.47327	0.50003	0.52099	0.53516	0.5418	0.54038	0.53073	0.51302	0.48786	0.45631	0.41999	0.3811	0.34258	0.30816	0.28208	0.26816	0.26808	0.28021	0.30051	0.32445	0.34822	0.36908	0.38525	0.39565	0.39981	0.39768	0.38958	0.37606	0.35792	0.33611	0.31169	0.28579	0.25963	0.23442	0.21138	0.19162	0.17602
	0.07619	0.09728	0.12186	0.14991	0.18125	0.21556	0.25234	0.29091	0.33044	0.36993	0.40823	0.44414	0.47637	0.50366	0.52483	0.53882	0.54479	0.54214	0.5306	0.51028	0.48172	0.4459	0.4044	0.35943	0.31414	0.27283	0.24116	0.22507	0.22758	0.24602	0.27405	0.30544	0.33564	0.36175	0.38198	0.39536	0.4015	0.40044	0.39257	0.37855	0.35925	0.33572	0.30911	0.28068	0.25177	0.2238	0.19824	0.17653	0.15996
	0.0714	0.09262	0.11746	0.14589	0.17776	0.21273	0.2503	0.28979	0.33032	0.37085	0.41021	0.44711	0.48021	0.50818	0.52974	0.54375	0.54929	0.54567	0.53255	0.50994	0.47829	0.43849	0.39198	0.34087	0.28821	0.23866	0.19935	0.17978	0.18585	0.21273	0.25001	0.28948	0.32622	0.3574	0.38145	0.39753	0.40538	0.40514	0.39729	0.38256	0.36191	0.33644	0.30739	0.27613	0.24409	0.21285	0.18415	0.15985	0.14182
	0.067	0.08838	0.11348	0.1423	0.17468	0.21032	0.24869	0.2891	0.33065	0.37228	0.41275	0.45073	0.48481	0.51358	0.5357	0.54996	0.55533	0.55107	0.53673	0.51225	0.47798	0.4347	0.38367	0.32676	0.26667	0.20775	0.15802	0.13247	0.144	0.18243	0.2303	0.27797	0.32087	0.35666	0.38405	0.40244	0.41167	0.41199	0.40394	0.38832	0.36615	0.33859	0.30695	0.27262	0.23714	0.20218	0.16967	0.14194	0.12172
	0.06312	0.08467	0.11002	0.13922	0.17211	0.20839	0.24755	0.28888	0.33147	0.37421	0.41584	0.45496	0.49012	0.51984	0.54271	0.55744	0.56293	0.55836	0.54323	0.51738	0.48109	0.43503	0.38029	0.31847	0.25174	0.18339	0.12025	0.08341	0.10475	0.15864	0.21731	0.2723	0.32042	0.36	0.3901	0.41029	0.42052	0.42111	0.41265	0.396	0.37221	0.3425	0.30819	0.27072	0.23162	0.19259	0.15564	0.12346	0.09989
	0.05992	0.0816	0.10718	0.13672	0.17009	0.207	0.24693	0.28917	0.33279	0.37665	0.41947	0.4598	0.49612	0.52692	0.55071	0.56613	0.57203	0.56752	0.55204	0.52539	0.48777	0.43979	0.38245	0.31714	0.2456	0.16999	0.09357	0.03315	0.07613	0.1464	0.21337	0.27362	0.32546	0.36774	0.39976	0.42118	0.432	0.43257	0.42352	0.40574	0.3803	0.34844	0.31152	0.27097	0.2283	0.18513	0.14334	0.1056	0.07682
	0.05754	0.07929	0.10506	0.1349	0.16871	0.20619	0.24686	0.28998	0.33461	0.3796	0.42362	0.4652	0.50277	0.53475	0.55962	0.57595	0.58255	0.57847	0.56311	0.53624	0.49803	0.44909	0.3904	0.32337	0.24971	0.17146	0.09126	0.02136	0.07536	0.15008	0.21992	0.28248	0.3362	0.37998	0.41307	0.43511	0.44611	0.4464	0.43661	0.41763	0.39057	0.35667	0.31732	0.27394	0.22799	0.18097	0.13448	0.09061	0.0539
	0.05609	0.07784	0.10371	0.13379	0.16799	0.20601	0.24736	0.29132	0.33694	0.38304	0.42826	0.47111	0.50999	0.54326	0.56934	0.5868	0.59436	0.59106	0.57628	0.54976	0.51171	0.46277	0.40403	0.3371	0.26414	0.18835	0.1164	0.07361	0.10495	0.16976	0.23683	0.29873	0.35253	0.39658	0.42991	0.452	0.46279	0.46254	0.45189	0.43171	0.40311	0.36737	0.32587	0.28006	0.23139	0.18128	0.13109	0.08214	0.03617
	0.05567	0.0773	0.1032	0.13345	0.16796	0.20646	0.24845	0.2932	0.33976	0.38694	0.43336	0.47749	0.51771	0.55234	0.57978	0.59853	0.60731	0.60513	0.59135	0.56574	0.52854	0.4805	0.42289	0.35766	0.28766	0.21761	0.1571	0.12753	0.14861	0.20148	0.2626	0.32162	0.37398	0.41725	0.45006	0.47168	0.4819	0.48092	0.46932	0.44797	0.41798	0.38063	0.33736	0.28965	0.239	0.1869	0.13479	0.0842	0.0377
	0.05627	0.07769	0.10354	0.13389	0.16865	0.20756	0.25012	0.2956	0.34305	0.39127	0.43886	0.48427	0.52585	0.56191	0.5908	0.61101	0.62122	0.62045	0.60806	0.58385	0.54813	0.50177	0.44627	0.38396	0.31836	0.25521	0.20457	0.18208	0.19764	0.24089	0.2952	0.35007	0.39989	0.44155	0.47322	0.49392	0.50327	0.50139	0.4888	0.46634	0.43512	0.39647	0.35185	0.30282	0.25101	0.19814	0.14611	0.09767	0.05943
	0.05783	0.07897	0.1047	0.13508	0.17003	0.20928	0.25235	0.2985	0.34678	0.39598	0.4447	0.49138	0.53433	0.57185	0.60226	0.62405	0.6359	0.6368	0.62613	0.60375	0.57004	0.526	0.47337	0.41479	0.35427	0.29795	0.25506	0.23685	0.24897	0.28489	0.3327	0.3829	0.42953	0.46895	0.49899	0.5184	0.52666	0.52376	0.51017	0.48669	0.45445	0.41479	0.36925	0.31948	0.26731	0.21475	0.1643	0.11983	0.08885
	0.06024	0.08108	0.10664	0.137	0.17208	0.21161	0.25511	0.30187	0.35091	0.40103	0.45083	0.49873	0.54304	0.58203	0.61403	0.6375	0.65112	0.6539	0.64524	0.62505	0.59378	0.55256	0.50332	0.44895	0.39371	0.34365	0.30682	0.29151	0.30125	0.33154	0.37354	0.41902	0.4621	0.4989	0.52695	0.54482	0.5518	0.54781	0.53323	0.50885	0.47579	0.43543	0.38937	0.33939	0.28751	0.23603	0.18793	0.14754	0.1213
	0.06335	0.0839	0.10928	0.13958	0.17474	0.21449	0.25836	0.30565	0.35538	0.40636	0.45718	0.50625	0.55188	0.59234	0.62595	0.65117	0.66668	0.67151	0.66508	0.64735	0.61885	0.58082	0.53531	0.48538	0.43531	0.39086	0.35891	0.34573	0.35371	0.37957	0.41649	0.45745	0.49687	0.53082	0.55667	0.5728	0.5784	0.57326	0.55774	0.53258	0.4989	0.45813	0.41192	0.36217	0.31106	0.26113	0.21559	0.17865	0.15537
	0.067	0.08731	0.11252	0.14275	0.17794	0.21787	0.26205	0.3098	0.36015	0.4119	0.46366	0.51384	0.56074	0.60265	0.63787	0.66487	0.68235	0.68934	0.68531	0.67025	0.64476	0.61016	0.56858	0.52314	0.47804	0.43858	0.41064	0.39915	0.40581	0.4281	0.46061	0.49735	0.53316	0.56417	0.58768	0.60197	0.60611	0.59984	0.58343	0.55762	0.52353	0.48259	0.43654	0.38736	0.33735	0.28918	0.24607	0.21186	0.19038
	0.07104	0.09119	0.11627	0.14642	0.18162	0.22167	0.26611	0.31424	0.36513	0.41758	0.4702	0.52141	0.56953	0.61283	0.64964	0.67843	0.69792	0.70715	0.70563	0.69339	0.67106	0.64003	0.60246	0.56146	0.52104	0.48605	0.46153	0.45144	0.45708	0.47645	0.50513	0.53799	0.57033	0.59841	0.61954	0.63194	0.63461	0.62721	0.61	0.58367	0.54934	0.50847	0.46282	0.41446	0.36574	0.31937	0.27844	0.24632	0.2259
	0.07535	0.09542	0.1204	0.15048	0.18569	0.22583	0.27046	0.31892	0.37027	0.42333	0.47672	0.52888	0.57813	0.62276	0.66111	0.69167	0.71317	0.72468	0.72573	0.71638	0.6973	0.6699	0.63635	0.59966	0.56364	0.53268	0.51114	0.50228	0.50714	0.52407	0.54943	0.57876	0.6078	0.63303	0.6518	0.66231	0.66352	0.65506	0.63712	0.6104	0.57599	0.53538	0.49034	0.44296	0.39562	0.35099	0.31196	0.28141	0.26158
	0.0798	0.09988	0.12482	0.15486	0.19006	0.23026	0.27504	0.32375	0.37548	0.42906	0.48314	0.53615	0.58644	0.63232	0.67215	0.70442	0.72791	0.74169	0.74533	0.73889	0.72309	0.69932	0.66971	0.63717	0.60527	0.57799	0.5591	0.55136	0.55561	0.5705	0.59295	0.61909	0.64506	0.66756	0.68404	0.69271	0.69251	0.68304	0.66447	0.63747	0.60313	0.56292	0.51864	0.47236	0.42644	0.38344	0.34602	0.31666	0.29708
	0.08431	0.10447	0.12942	0.15945	0.19464	0.23487	0.27976	0.32866	0.38069	0.43471	0.48936	0.54312	0.59435	0.64139	0.6826	0.71653	0.74194	0.75796	0.76415	0.76062	0.74807	0.72787	0.7021	0.67353	0.64549	0.62155	0.60506	0.59836	0.60216	0.61534	0.63525	0.65851	0.68164	0.70156	0.71584	0.72274	0.7212	0.71081	0.69171	0.66454	0.6304	0.59072	0.5473	0.50218	0.45766	0.41617	0.38013	0.35166	0.33211
	0.08881	0.10912	0.13412	0.16416	0.19935	0.2396	0.28454	0.33357	0.38582	0.44018	0.49531	0.54971	0.60177	0.64985	0.69235	0.72783	0.75509	0.77328	0.78197	0.78128	0.7719	0.75518	0.73312	0.70832	0.68388	0.66303	0.64874	0.64302	0.6465	0.65822	0.67591	0.69658	0.7171	0.73461	0.74682	0.75205	0.74926	0.73803	0.71849	0.69126	0.65742	0.61838	0.57589	0.53197	0.48881	0.4487	0.41384	0.38604	0.36637
	0.09323	0.11373	0.13884	0.16891	0.20411	0.24435	0.28931	0.33841	0.39081	0.4454	0.5009	0.55583	0.6086	0.65761	0.70128	0.7382	0.76721	0.78746	0.79856	0.80062	0.79431	0.78095	0.76242	0.74119	0.72011	0.70213	0.68985	0.68508	0.68835	0.69884	0.71458	0.73293	0.75106	0.76635	0.77662	0.78029	0.77634	0.76437	0.74448	0.7173	0.68385	0.64552	0.60403	0.56132	0.51947	0.48063	0.44677	0.41947	0.3996
	0.09753	0.11826	0.1435	0.17363	0.20883	0.24906	0.294	0.34311	0.39556	0.45031	0.50607	0.5614	0.61476	0.66456	0.70927	0.74751	0.77814	0.80034	0.81373	0.81842	0.81506	0.80489	0.78972	0.77185	0.75391	0.73858	0.72818	0.72431	0.72746	0.73691	0.75095	0.76723	0.78319	0.79643	0.80491	0.80714	0.80214	0.78952	0.76939	0.74233	0.70935	0.67181	0.63134	0.58983	0.54924	0.51157	0.47859	0.45168	0.43154
	0.10165	0.12265	0.14806	0.17826	0.21346	0.25364	0.29853	0.34758	0.40003	0.45482	0.51074	0.56635	0.62016	0.67062	0.71623	0.75565	0.78776	0.81177	0.82732	0.83449	0.83392	0.82678	0.81478	0.80006	0.78505	0.77216	0.76352	0.76052	0.76361	0.77219	0.78474	0.79917	0.81317	0.82454	0.8314	0.83231	0.82638	0.81321	0.79291	0.76606	0.73362	0.6969	0.65749	0.61717	0.57779	0.54119	0.50899	0.48239	0.46196
	0.10558	0.12686	0.15245	0.18273	0.21793	0.25805	0.30283	0.35178	0.40413	0.45888	0.51483	0.57061	0.62473	0.67571	0.72207	0.76252	0.79596	0.82164	0.83918	0.84867	0.85072	0.84643	0.8374	0.82562	0.81332	0.80271	0.7957	0.79354	0.79665	0.80449	0.81574	0.82852	0.84077	0.85044	0.85581	0.85554	0.84878	0.83515	0.81478	0.78821	0.75637	0.72052	0.68217	0.64302	0.6048	0.56922	0.53772	0.51137	0.49064
	0.10929	0.13086	0.15663	0.18699	0.22219	0.26222	0.30686	0.35564	0.40781	0.46243	0.5183	0.57411	0.62842	0.67976	0.72673	0.76804	0.80266	0.82983	0.8492	0.86085	0.86533	0.86369	0.85742	0.84837	0.83859	0.83009	0.8246	0.82325	0.82641	0.83364	0.84375	0.85508	0.86574	0.8739	0.87793	0.8766	0.86912	0.85514	0.83477	0.80854	0.77735	0.74239	0.70512	0.66712	0.63002	0.59539	0.56454	0.53841	0.5174
	0.11275	0.13461	0.16057	0.19101	0.22618	0.2661	0.31056	0.3591	0.41103	0.4654	0.5211	0.57681	0.63116	0.68272	0.73014	0.77216	0.80778	0.83628	0.8573	0.87091	0.87764	0.87845	0.87473	0.86821	0.86075	0.8542	0.85012	0.84953	0.8528	0.85951	0.86864	0.87868	0.88794	0.89472	0.89756	0.8953	0.8872	0.87295	0.85266	0.82684	0.79634	0.76231	0.72611	0.68924	0.65323	0.6195	0.58926	0.56334	0.54207
	0.11597	0.1381	0.16423	0.19475	0.22987	0.26964	0.31387	0.36212	0.41372	0.46777	0.52316	0.57866	0.63291	0.68455	0.73225	0.77482	0.81127	0.84092	0.86341	0.8788	0.88757	0.89062	0.88926	0.88505	0.87973	0.87497	0.8722	0.87235	0.87573	0.88202	0.89029	0.8992	0.9072	0.91277	0.91455	0.91148	0.90287	0.88844	0.8683	0.84293	0.81316	0.78006	0.74494	0.70919	0.67423	0.64138	0.61173	0.58601	0.56453
	0.11891	0.14131	0.1676	0.19817	0.23323	0.27282	0.31677	0.36467	0.41586	0.46948	0.52447	0.57962	0.63364	0.68521	0.73304	0.77598	0.8131	0.84372	0.86749	0.88446	0.89507	0.90017	0.90094	0.89886	0.89549	0.89238	0.89082	0.89165	0.89518	0.90112	0.90864	0.91655	0.92345	0.92795	0.9288	0.92503	0.91601	0.90147	0.88154	0.85668	0.82766	0.79552	0.76147	0.72682	0.69289	0.66089	0.63181	0.60632	0.58466
	0.12159	0.14423	0.17066	0.20125	0.23622	0.2756	0.31922	0.3667	0.41741	0.47051	0.52499	0.57968	0.63333	0.68467	0.73248	0.77564	0.81325	0.84465	0.86952	0.88788	0.90013	0.90707	0.90978	0.90962	0.90804	0.90643	0.90597	0.90745	0.91114	0.91679	0.92367	0.9307	0.93663	0.94018	0.94022	0.93585	0.92651	0.91195	0.89229	0.86797	0.83974	0.80856	0.77557	0.74201	0.70909	0.67793	0.64942	0.62417	0.6024
	0.12399	0.14685	0.1734	0.20399	0.23883	0.27795	0.3212	0.3682	0.41834	0.47084	0.52469	0.5788	0.63196	0.68294	0.73057	0.77378	0.81171	0.84373	0.86951	0.88906	0.90277	0.91134	0.91579	0.91737	0.91739	0.91715	0.91771	0.91978	0.92363	0.92905	0.93537	0.94164	0.94671	0.94943	0.94877	0.94391	0.93433	0.91981	0.90047	0.87674	0.84931	0.8191	0.78717	0.75468	0.72276	0.69242	0.66449	0.63951	0.61768
	0.12612	0.14916	0.1758	0.20636	0.24104	0.27986	0.32268	0.36914	0.41865	0.47044	0.52358	0.57699	0.62952	0.68001	0.72731	0.77043	0.80851	0.84096	0.86747	0.88804	0.903	0.91301	0.91902	0.92215	0.92362	0.9246	0.92608	0.92871	0.93272	0.93794	0.94378	0.94938	0.9537	0.95571	0.95445	0.94919	0.93945	0.92503	0.90606	0.88294	0.85633	0.8271	0.79623	0.7648	0.73386	0.70434	0.677	0.65232	0.63048
	0.12798	0.15117	0.17787	0.20836	0.24284	0.28132	0.32366	0.3695	0.4183	0.46931	0.52164	0.57424	0.62603	0.67588	0.72273	0.76559	0.80367	0.8364	0.86346	0.88485	0.90088	0.91215	0.91952	0.92403	0.92679	0.92888	0.93119	0.93431	0.93849	0.94354	0.94897	0.95398	0.95766	0.95905	0.95729	0.95171	0.94188	0.92762	0.90906	0.88658	0.86081	0.83255	0.80273	0.77235	0.74238	0.71368	0.68694	0.66259	0.64081
	0.12956	0.15287	0.17959	0.20999	0.24422	0.28231	0.32412	0.3693	0.41731	0.46746	0.51887	0.57056	0.6215	0.6706	0.71684	0.75931	0.79724	0.83008	0.85753	0.87958	0.8965	0.90884	0.9174	0.92312	0.92702	0.93009	0.93314	0.93672	0.94104	0.94596	0.95103	0.95554	0.95865	0.95951	0.95734	0.95151	0.94165	0.9276	0.90949	0.88768	0.86275	0.83546	0.80669	0.77735	0.74834	0.72046	0.69433	0.67036	0.64869
	0.13089	0.15428	0.18098	0.21123	0.24518	0.28285	0.32406	0.36851	0.41567	0.46487	0.51528	0.56597	0.61594	0.66417	0.70969	0.75163	0.78927	0.82207	0.84975	0.87229	0.88993	0.90318	0.91275	0.91953	0.92444	0.92837	0.93208	0.93606	0.94051	0.94532	0.95007	0.95414	0.95677	0.95718	0.95467	0.94867	0.93884	0.92505	0.90741	0.88628	0.86221	0.83589	0.80816	0.77985	0.75179	0.72473	0.69923	0.67567	0.65417
	0.13195	0.15539	0.18204	0.21211	0.24573	0.28291	0.32349	0.36715	0.41339	0.46157	0.5109	0.56049	0.60939	0.65664	0.70133	0.74262	0.77982	0.81244	0.84021	0.86308	0.88128	0.89528	0.90572	0.9134	0.91918	0.92387	0.92815	0.93248	0.93705	0.94176	0.94624	0.94993	0.95215	0.95218	0.9494	0.94329	0.93354	0.92004	0.9029	0.88247	0.85925	0.83391	0.80719	0.7799	0.7528	0.72656	0.70171	0.67859	0.65732
	0.13277	0.15622	0.18277	0.21262	0.24588	0.28252	0.32241	0.36522	0.41048	0.45757	0.50573	0.55414	0.60189	0.64807	0.69181	0.73233	0.76898	0.8013	0.829	0.85207	0.87068	0.88527	0.89642	0.90487	0.9114	0.91674	0.92152	0.92615	0.93083	0.93545	0.9397	0.94306	0.94492	0.94464	0.94164	0.93548	0.92585	0.91267	0.89607	0.87634	0.85398	0.82959	0.80389	0.77761	0.75145	0.72604	0.70185	0.67921	0.65822
	0.13335	0.15677	0.18319	0.21277	0.24561	0.28169	0.32083	0.36273	0.40695	0.45288	0.49982	0.54697	0.59347	0.63848	0.68118	0.72084	0.75683	0.78872	0.81624	0.83936	0.85826	0.8733	0.88503	0.89411	0.90126	0.90716	0.91236	0.91726	0.92202	0.92656	0.9306	0.93367	0.93523	0.9347	0.93155	0.92537	0.91591	0.90308	0.88702	0.86801	0.8465	0.82306	0.79837	0.77308	0.74786	0.72327	0.69977	0.67764	0.65698
	0.1337	0.15705	0.18329	0.21258	0.24496	0.28041	0.31876	0.35971	0.40283	0.44755	0.49319	0.539	0.58419	0.62796	0.66953	0.70822	0.74345	0.77481	0.80204	0.82509	0.84414	0.8595	0.87168	0.88129	0.88896	0.89531	0.90087	0.90599	0.91081	0.91528	0.91913	0.92196	0.92326	0.92252	0.91926	0.91311	0.90385	0.89141	0.8759	0.8576	0.83694	0.81445	0.79074	0.76643	0.74214	0.71839	0.69558	0.67399	0.6537
	0.13382	0.15707	0.18311	0.21205	0.24393	0.27871	0.31623	0.35618	0.39814	0.44158	0.48587	0.53029	0.57411	0.61656	0.65693	0.69457	0.72895	0.75968	0.7865	0.80939	0.82847	0.84404	0.85656	0.86657	0.87466	0.88139	0.88725	0.89253	0.8974	0.9018	0.90548	0.9081	0.90919	0.90828	0.90496	0.89888	0.88984	0.87779	0.86284	0.84526	0.82544	0.80388	0.78114	0.75781	0.73444	0.71151	0.68942	0.66839	0.64852
	0.13374	0.15686	0.18264	0.21119	0.24254	0.27661	0.31324	0.35214	0.39291	0.43503	0.47791	0.52089	0.56326	0.60434	0.64344	0.67997	0.71343	0.74344	0.76977	0.79239	0.81139	0.82707	0.83982	0.85013	0.85855	0.86559	0.87167	0.8771	0.88199	0.88631	0.88985	0.89228	0.89319	0.89216	0.8888	0.88282	0.87403	0.86239	0.84801	0.83115	0.81216	0.79151	0.76973	0.74735	0.72489	0.7028	0.68142	0.66098	0.64156
	0.13347	0.15641	0.18191	0.21004	0.2408	0.27413	0.30983	0.34764	0.38716	0.42792	0.46935	0.51084	0.55173	0.59138	0.62916	0.66452	0.69698	0.7262	0.75197	0.77422	0.79307	0.80875	0.82163	0.83216	0.84083	0.8481	0.85436	0.85988	0.86478	0.86902	0.87243	0.87469	0.87545	0.87433	0.87097	0.86511	0.85659	0.84538	0.83157	0.81541	0.79724	0.77749	0.75665	0.73521	0.71365	0.69238	0.67173	0.6519	0.63296
	0.13301	0.15574	0.18092	0.20859	0.23874	0.27127	0.30602	0.34269	0.38094	0.42029	0.46024	0.50019	0.53956	0.57774	0.61416	0.6483	0.67971	0.70809	0.73321	0.75504	0.77364	0.78924	0.80217	0.81284	0.82167	0.82911	0.83549	0.84107	0.84597	0.85013	0.85341	0.85554	0.85617	0.85498	0.85165	0.84594	0.8377	0.82691	0.81368	0.79822	0.78085	0.76198	0.74206	0.72154	0.70087	0.68043	0.6605	0.64129	0.62287
	0.13237	0.15486	0.17969	0.20687	0.23636	0.26808	0.30182	0.33734	0.37427	0.41219	0.45061	0.48901	0.52683	0.56351	0.59853	0.63141	0.66173	0.68921	0.71364	0.73497	0.75326	0.76871	0.78161	0.79233	0.80127	0.80881	0.81528	0.82089	0.82575	0.82984	0.833	0.835	0.83554	0.8343	0.83102	0.82547	0.81752	0.80717	0.7945	0.77973	0.76316	0.74515	0.72612	0.70651	0.68671	0.66708	0.64789	0.62932	0.61143
	0.13157	0.1538	0.17824	0.20489	0.2337	0.26456	0.29728	0.33159	0.36718	0.40364	0.44053	0.47735	0.51359	0.54875	0.58235	0.61394	0.64314	0.66968	0.69337	0.71414	0.73206	0.74729	0.7601	0.77081	0.7798	0.78739	0.79389	0.79951	0.80433	0.80833	0.81138	0.81327	0.81373	0.81247	0.80925	0.80388	0.79624	0.78631	0.77421	0.76011	0.74431	0.72714	0.709	0.69027	0.67133	0.65251	0.63405	0.61612	0.59879
	0.13063	0.15255	0.17658	0.20267	0.23077	0.26074	0.2924	0.3255	0.35973	0.39471	0.43003	0.46526	0.49992	0.53355	0.56571	0.59599	0.62405	0.64962	0.67252	0.6927	0.7102	0.72515	0.73781	0.74846	0.75743	0.76503	0.77153	0.77712	0.78188	0.7858	0.78874	0.79053	0.79092	0.78967	0.78653	0.78134	0.774	0.76451	0.75296	0.73953	0.72448	0.70813	0.69084	0.67298	0.65488	0.63685	0.61912	0.60185	0.58509
	0.12954	0.15115	0.17472	0.20023	0.22759	0.25665	0.28723	0.31908	0.35193	0.38542	0.41918	0.4528	0.48587	0.51796	0.54868	0.57765	0.60455	0.62913	0.65123	0.67077	0.6878	0.70243	0.71488	0.72542	0.73433	0.7419	0.74837	0.75391	0.7586	0.76242	0.76527	0.76697	0.7673	0.76605	0.76301	0.75802	0.75099	0.74193	0.73092	0.71813	0.70382	0.68827	0.67181	0.65478	0.63751	0.62026	0.60326	0.58664	0.57046
	0.12833	0.14958	0.17269	0.19759	0.22418	0.2523	0.28178	0.31238	0.34383	0.37582	0.40801	0.44003	0.47151	0.50207	0.53135	0.559	0.58474	0.60832	0.62959	0.64847	0.665	0.67927	0.69147	0.70185	0.71066	0.71816	0.72457	0.73004	0.73464	0.73837	0.74112	0.74274	0.74303	0.7418	0.73886	0.73407	0.72735	0.71871	0.70823	0.69608	0.68247	0.6677	0.65205	0.63584	0.61937	0.60289	0.5866	0.57064	0.55506
	0.127	0.14788	0.1705	0.19477	0.22056	0.24773	0.27609	0.30542	0.33546	0.36595	0.39657	0.427	0.4569	0.48595	0.5138	0.54014	0.56471	0.58729	0.60771	0.62592	0.64192	0.65579	0.66772	0.6779	0.68657	0.69397	0.70029	0.70567	0.71018	0.7138	0.71646	0.71801	0.71827	0.71707	0.71423	0.70964	0.70323	0.69501	0.68505	0.67351	0.6606	0.64656	0.6317	0.61629	0.6006	0.58488	0.5693	0.55398	0.53899
	0.12556	0.14606	0.16816	0.19177	0.21675	0.24295	0.27018	0.29823	0.32687	0.35586	0.38492	0.41377	0.44211	0.46965	0.49609	0.52115	0.54456	0.56613	0.58571	0.60323	0.61867	0.63213	0.64374	0.6537	0.66221	0.66947	0.67568	0.68096	0.68536	0.68888	0.69145	0.69293	0.69316	0.692	0.68928	0.68489	0.67878	0.67097	0.66151	0.65056	0.63832	0.62501	0.6109	0.59626	0.58134	0.56635	0.55146	0.5368	0.5224
	0.12403	0.14412	0.16569	0.18862	0.21278	0.23799	0.26407	0.29084	0.31808	0.34558	0.37309	0.40038	0.42719	0.45325	0.47831	0.50209	0.52437	0.54495	0.56368	0.58049	0.59538	0.6084	0.61967	0.62937	0.63769	0.6448	0.65088	0.65604	0.66033	0.66374	0.66622	0.66763	0.66785	0.66673	0.66412	0.65994	0.65413	0.64671	0.63775	0.62737	0.61577	0.60316	0.58979	0.57589	0.56171	0.54743	0.53323	0.5192	0.50541
	0.12242	0.14208	0.1631	0.18534	0.20865	0.23287	0.25781	0.28329	0.30914	0.33515	0.36114	0.3869	0.4122	0.43682	0.46051	0.48305	0.50421	0.52381	0.5417	0.55782	0.57213	0.58469	0.59562	0.60504	0.61314	0.62009	0.62602	0.63104	0.63521	0.63852	0.6409	0.64226	0.64247	0.64138	0.6389	0.63492	0.6294	0.62237	0.61388	0.60406	0.59308	0.58114	0.56847	0.55529	0.54182	0.52825	0.51471	0.50132	0.48811
	0.12073	0.13995	0.1604	0.18194	0.2044	0.22761	0.2514	0.2756	0.30006	0.32462	0.34911	0.37336	0.39719	0.4204	0.44277	0.46409	0.48417	0.5028	0.51987	0.53528	0.54902	0.56112	0.57167	0.58081	0.58868	0.59543	0.6012	0.60609	0.61013	0.61333	0.61562	0.61692	0.61712	0.61609	0.61372	0.60994	0.60471	0.59805	0.59001	0.58073	0.57034	0.55905	0.54706	0.53458	0.5218	0.50891	0.49602	0.48324	0.47062
	0.11897	0.13774	0.15762	0.17844	0.20004	0.22224	0.24488	0.26781	0.2909	0.31401	0.33703	0.35981	0.38221	0.40405	0.42514	0.44529	0.4643	0.482	0.49825	0.51298	0.52614	0.53777	0.54794	0.55677	0.56439	0.57094	0.57655	0.58128	0.58519	0.58828	0.59049	0.59174	0.59192	0.59094	0.58869	0.5851	0.58015	0.57385	0.56626	0.55748	0.54768	0.53701	0.52567	0.51385	0.50175	0.4895	0.47725	0.46508	0.45303
	0.11716	0.13546	0.15475	0.17485	0.19558	0.21677	0.23826	0.25993	0.28167	0.30337	0.32495	0.34631	0.36731	0.38782	0.40768	0.42669	0.44467	0.46146	0.47692	0.49096	0.50355	0.51471	0.52449	0.53301	0.54038	0.54672	0.55214	0.55672	0.5605	0.56347	0.5656	0.56679	0.56698	0.56604	0.56391	0.56051	0.55583	0.54988	0.54271	0.53442	0.52517	0.51509	0.50438	0.49321	0.48174	0.47014	0.4585	0.44692	0.43543
	0.1153	0.13312	0.15181	0.17119	0.19104	0.21122	0.23158	0.252	0.2724	0.29273	0.31291	0.33287	0.35254	0.37177	0.39043	0.40835	0.42534	0.44125	0.45593	0.46931	0.48134	0.49202	0.50142	0.50961	0.51672	0.52284	0.52807	0.53249	0.53614	0.53899	0.54103	0.54218	0.54236	0.54148	0.53946	0.53625	0.53183	0.5262	0.51944	0.51163	0.5029	0.49339	0.48328	0.47272	0.46188	0.45089	0.43985	0.42884	0.4179
	0.1134	0.13073	0.14883	0.16746	0.18645	0.20562	0.22484	0.24404	0.26314	0.28211	0.30093	0.31956	0.33792	0.35593	0.37345	0.39031	0.40635	0.42141	0.43535	0.44808	0.45955	0.46976	0.47877	0.48664	0.49347	0.49937	0.50442	0.50867	0.51218	0.51492	0.51688	0.51798	0.51816	0.51733	0.51542	0.51239	0.50821	0.50291	0.49654	0.48918	0.48095	0.47199	0.46245	0.45248	0.44223	0.43183	0.42137	0.41091	0.40051
	0.11146	0.12831	0.14579	0.16369	0.1818	0.19997	0.21808	0.23607	0.25389	0.27155	0.28905	0.30639	0.32352	0.34035	0.35678	0.37263	0.38776	0.402	0.41522	0.42731	0.43824	0.44799	0.45661	0.46415	0.47072	0.47638	0.48123	0.48533	0.48869	0.49133	0.4932	0.49426	0.49443	0.49365	0.49185	0.48899	0.48506	0.48006	0.47406	0.46713	0.45938	0.45094	0.44195	0.43255	0.42287	0.41303	0.40312	0.39321	0.38333
	0.10949	0.12585	0.14272	0.15988	0.17713	0.19431	0.21132	0.22811	0.24468	0.26107	0.2773	0.2934	0.30934	0.32506	0.34044	0.35535	0.3696	0.38306	0.39558	0.40706	0.41746	0.42675	0.43498	0.44221	0.44849	0.45393	0.45859	0.46251	0.46574	0.46826	0.47006	0.47107	0.47124	0.47051	0.46881	0.46612	0.46242	0.45772	0.45207	0.44555	0.43825	0.43031	0.42184	0.41298	0.40385	0.39455	0.38518	0.37579	0.36641
	0.10751	0.12337	0.13963	0.15605	0.17244	0.18863	0.20456	0.22019	0.23555	0.2507	0.26571	0.28063	0.29544	0.31009	0.32449	0.33848	0.35191	0.36461	0.37646	0.38735	0.39723	0.40609	0.41394	0.42084	0.42685	0.43206	0.43652	0.44028	0.44337	0.44578	0.4475	0.44847	0.44864	0.44795	0.44636	0.44382	0.44034	0.43592	0.43061	0.42448	0.41762	0.41014	0.40217	0.39383	0.38522	0.37644	0.36758	0.3587	0.34981
	0.10551	0.12087	0.13652	0.15221	0.16774	0.18296	0.19783	0.21232	0.2265	0.24047	0.25431	0.26809	0.28182	0.29547	0.30894	0.32207	0.33471	0.3467	0.3579	0.36822	0.3776	0.38602	0.3935	0.40008	0.40583	0.4108	0.41507	0.41867	0.42162	0.42393	0.42556	0.42649	0.42666	0.42602	0.42452	0.42214	0.41886	0.41471	0.40972	0.40396	0.39752	0.39049	0.38299	0.37514	0.36702	0.35875	0.35038	0.34198	0.33357
	0.10351	0.11837	0.1334	0.14836	0.16304	0.17732	0.19113	0.20452	0.21756	0.23039	0.2431	0.25581	0.26853	0.28123	0.29381	0.30613	0.31802	0.32933	0.33992	0.3497	0.35859	0.36659	0.3737	0.37997	0.38545	0.3902	0.39427	0.39771	0.40053	0.40273	0.40429	0.40518	0.40534	0.40474	0.40334	0.4011	0.39803	0.39413	0.38944	0.38403	0.37798	0.37138	0.36433	0.35694	0.34931	0.34151	0.33361	0.32567	0.31772
	0.1015	0.11586	0.13029	0.14452	0.15837	0.1717	0.1845	0.19681	0.20875	0.22047	0.23213	0.24381	0.25558	0.26738	0.27914	0.29069	0.30188	0.31254	0.32254	0.33179	0.34022	0.3478	0.35456	0.36052	0.36574	0.37027	0.37415	0.37743	0.38011	0.38221	0.3837	0.38455	0.38471	0.38416	0.38284	0.38074	0.37785	0.37419	0.3698	0.36472	0.35904	0.35285	0.34623	0.33928	0.33209	0.32475	0.31731	0.30981	0.30229
	0.09949	0.11336	0.12718	0.1407	0.15372	0.16613	0.17794	0.1892	0.20008	0.21075	0.22139	0.23212	0.24298	0.25395	0.26493	0.27576	0.28628	0.29633	0.30578	0.31452	0.32249	0.32968	0.33609	0.34176	0.34672	0.35103	0.35472	0.35784	0.3604	0.3624	0.36381	0.36462	0.36479	0.36427	0.36304	0.36107	0.35836	0.35493	0.35081	0.34605	0.34072	0.33491	0.32869	0.32217	0.31541	0.3085	0.30149	0.29442	0.28732
	0.09749	0.11086	0.12409	0.1369	0.14911	0.16062	0.17145	0.18171	0.19157	0.20124	0.21091	0.22074	0.23076	0.24095	0.25119	0.26135	0.27125	0.28072	0.28963	0.29789	0.30543	0.31223	0.31831	0.32368	0.3284	0.33249	0.33601	0.33897	0.3414	0.3433	0.34465	0.34542	0.34558	0.3451	0.34395	0.34211	0.33957	0.33636	0.33249	0.32803	0.32304	0.31759	0.31176	0.30563	0.29928	0.29278	0.28618	0.27952	0.27282
	0.0955	0.10838	0.12101	0.13313	0.14454	0.15517	0.16506	0.17434	0.18322	0.19194	0.20071	0.20968	0.21892	0.22838	0.23795	0.24748	0.25678	0.2657	0.27411	0.2819	0.28903	0.29546	0.30122	0.30631	0.31078	0.31467	0.318	0.32082	0.32313	0.32493	0.32621	0.32695	0.32711	0.32666	0.32559	0.32386	0.32149	0.31847	0.31486	0.31068	0.306	0.30089	0.29542	0.28967	0.28371	0.2776	0.27139	0.26512	0.25881
	0.09352	0.10592	0.11797	0.12939	0.14003	0.1498	0.15877	0.16711	0.17505	0.18287	0.19079	0.19897	0.20748	0.21626	0.2252	0.23414	0.24288	0.25129	0.25921	0.26656	0.27329	0.27937	0.28481	0.28964	0.29387	0.29755	0.30072	0.30339	0.30558	0.30729	0.30851	0.30921	0.30937	0.30896	0.30795	0.30634	0.30411	0.30129	0.29791	0.294	0.28961	0.28483	0.2797	0.27431	0.26872	0.26298	0.25714	0.25123	0.24529
	0.09156	0.10348	0.11495	0.1257	0.13557	0.14451	0.15259	0.16003	0.16708	0.17404	0.18116	0.18861	0.19643	0.20459	0.21295	0.22133	0.22956	0.23747	0.24494	0.25187	0.25822	0.26396	0.2691	0.27366	0.27766	0.28115	0.28415	0.28669	0.28876	0.29038	0.29154	0.2922	0.29236	0.29198	0.29104	0.28953	0.28745	0.28481	0.28164	0.27798	0.27388	0.2694	0.2646	0.25955	0.2543	0.24891	0.24342	0.23787	0.23228
	0.08962	0.10107	0.11197	0.12206	0.13118	0.1393	0.14653	0.1531	0.1593	0.16546	0.17183	0.1786	0.1858	0.19338	0.2012	0.20907	0.21681	0.22425	0.23128	0.23782	0.2438	0.24921	0.25407	0.25837	0.26216	0.26546	0.2683	0.2707	0.27266	0.2742	0.27529	0.27593	0.27608	0.27572	0.27485	0.27344	0.2715	0.26903	0.26607	0.26264	0.25881	0.25461	0.25012	0.24538	0.24046	0.23541	0.23025	0.22504	0.21977
[truncated: 11 more columns]

## Sheet: Fig.3a
	potential	BiVO4	potential	Au/BiVO4	potential	Ir/BiVO4
	0.328	-0.000507483	0.32	-0.00131	0.32	4.327e-05
	0.323	-0.000528912	0.319	-0.00134	0.319	-0.000476
	0.318	-0.000551701	0.318	-0.00137	0.318	-0.0008695
	0.313	-0.000579932	0.317	-0.00141	0.317	-0.00138
	0.308	-0.000606463	0.316	-0.00144	0.316	-0.00184
	0.303	-0.000638776	0.315	-0.00147	0.315	-0.00225
	0.298	-0.00067415	0.314	-0.0015	0.314	-0.00277
	0.293	-0.000711905	0.313	-0.00154	0.313	-0.00328
	0.288	-0.000757483	0.312	-0.00157	0.312	-0.00376
	0.283	-0.000802041	0.311	-0.00161	0.311	-0.00424
	0.278	-0.000855782	0.31	-0.00164	0.31	-0.00472
	0.273	-0.000912245	0.309	-0.00168	0.309	-0.00516
	0.268	-0.00097483	0.308	-0.00172	0.308	-0.00567
	0.263	-0.00104	0.307	-0.00176	0.307	-0.00625
	0.258	-0.00112	0.306	-0.0018	0.306	-0.00662
	0.253	-0.0012	0.305	-0.00184	0.305	-0.00713
	0.248	-0.00129	0.304	-0.00188	0.304	-0.00765
	0.243	-0.00139	0.303	-0.00193	0.303	-0.00815
	0.238	-0.0015	0.302	-0.00197	0.302	-0.00864
	0.233	-0.00162	0.301	-0.00202	0.301	-0.00921
	0.228	-0.00175	0.3	-0.00207	0.3	-0.00969
	0.223	-0.0019	0.299	-0.00212	0.299	-0.01024
	0.218	-0.00205	0.298	-0.00217	0.298	-0.01075
	0.213	-0.00221	0.297	-0.00221	0.297	-0.01121
	0.208	-0.00239	0.296	-0.00227	0.296	-0.0118
	0.203	-0.00259	0.295	-0.00232	0.295	-0.01238
	0.198	-0.0028	0.294	-0.00237	0.294	-0.013
	0.193	-0.00303	0.293	-0.00242	0.293	-0.01349
	0.188	-0.00327	0.292	-0.00248	0.292	-0.01403
	0.183	-0.00353	0.291	-0.00253	0.291	-0.01465
	0.178	-0.0038	0.29	-0.0026	0.29	-0.01525
	0.173	-0.0041	0.289	-0.00266	0.289	-0.01585
	0.168	-0.00441	0.288	-0.00273	0.288	-0.01648
	0.163	-0.00475	0.287	-0.00279	0.287	-0.01704
	0.158	-0.00511	0.286	-0.00286	0.286	-0.01761
	0.153	-0.00547	0.285	-0.00293	0.285	-0.01825
	0.148	-0.00587	0.284	-0.003	0.284	-0.01887
	0.143	-0.00629	0.283	-0.00308	0.283	-0.01951
	0.138	-0.00673	0.282	-0.00315	0.282	-0.02019
	0.133	-0.0072	0.281	-0.00322	0.281	-0.02086
	0.128	-0.00767	0.28	-0.0033	0.28	-0.02146
	0.123	-0.00818	0.279	-0.00338	0.279	-0.02212
	0.118	-0.00873	0.278	-0.00346	0.278	-0.0228
	0.113	-0.0093	0.277	-0.00354	0.277	-0.02352
	0.108	-0.0099	0.276	-0.00362	0.276	-0.02415
	0.103	-0.01052	0.275	-0.00371	0.275	-0.02484
	0.098	-0.01118	0.274	-0.00381	0.274	-0.02552
	0.093	-0.01188	0.273	-0.0039	0.273	-0.02628
	0.088	-0.0126	0.272	-0.00399	0.272	-0.02705
	0.083	-0.01336	0.271	-0.00409	0.271	-0.02773
	0.078	-0.01416	0.27	-0.00419	0.27	-0.02848
	0.073	-0.01499	0.269	-0.00429	0.269	-0.02925
	0.068	-0.01586	0.268	-0.00439	0.268	-0.03001
	0.063	-0.01676	0.267	-0.00449	0.267	-0.03076
	0.058	-0.0177	0.266	-0.00461	0.266	-0.03154
	0.053	-0.01869	0.265	-0.00471	0.265	-0.0324
	0.048	-0.0197	0.264	-0.00483	0.264	-0.03316
	0.043	-0.02076	0.263	-0.00495	0.263	-0.03403
	0.038	-0.02184	0.262	-0.00507	0.262	-0.03483
	0.033	-0.023	0.261	-0.0052	0.261	-0.03569
	0.028	-0.02418	0.26	-0.00533	0.26	-0.03651
	0.023	-0.02541	0.259	-0.00546	0.259	-0.03738
	0.018	-0.02669	0.258	-0.00558	0.258	-0.0383
	0.013	-0.02802	0.257	-0.00572	0.257	-0.03921
	0.008	-0.02939	0.256	-0.00584	0.256	-0.04011
	0.003	-0.03081	0.255	-0.00599	0.255	-0.04104
	-0.002	-0.03228	0.254	-0.00613	0.254	-0.04195
	-0.007	-0.03378	0.253	-0.00628	0.253	-0.04297
	-0.012	-0.03531	0.252	-0.00643	0.252	-0.04396
	-0.017	-0.03694	0.251	-0.00659	0.251	-0.04489
	-0.022	-0.03857	0.25	-0.00675	0.25	-0.04589
	-0.027	-0.04027	0.249	-0.00691	0.249	-0.04692
	-0.032	-0.04201	0.248	-0.00707	0.248	-0.04798
	-0.037	-0.04381	0.247	-0.00725	0.247	-0.04906
	-0.042	-0.04565	0.246	-0.00742	0.246	-0.0501
	-0.047	-0.04755	0.245	-0.0076	0.245	-0.05125
	-0.052	-0.04949	0.244	-0.00779	0.244	-0.0523
	-0.057	-0.0515	0.243	-0.00797	0.243	-0.0534
	-0.062	-0.05354	0.242	-0.00815	0.242	-0.05455
	-0.067	-0.05565	0.241	-0.00833	0.241	-0.05565
	-0.072	-0.05782	0.24	-0.00853	0.24	-0.05685
	-0.077	-0.06003	0.239	-0.00874	0.239	-0.05805
	-0.082	-0.06228	0.238	-0.00894	0.238	-0.05925
	-0.087	-0.06459	0.237	-0.00915	0.237	-0.0604
	-0.092	-0.06694	0.236	-0.00938	0.236	-0.06165
	-0.097	-0.06939	0.235	-0.00959	0.235	-0.0629
	-0.102	-0.07184	0.234	-0.00983	0.234	-0.06415
	-0.107	-0.07435	0.233	-0.01005	0.233	-0.0654
	-0.112	-0.0769	0.232	-0.01029	0.232	-0.06665
	-0.117	-0.07952	0.231	-0.01054	0.231	-0.06805
	-0.122	-0.08221	0.23	-0.01077	0.23	-0.06935
	-0.127	-0.08493	0.229	-0.01102	0.229	-0.07075
	-0.132	-0.08769	0.228	-0.01127	0.228	-0.0721
	-0.137	-0.09048	0.227	-0.01153	0.227	-0.0735
	-0.142	-0.0933	0.226	-0.0118	0.226	-0.07485
	-0.147	-0.09619	0.225	-0.01207	0.225	-0.07625
	-0.152	-0.09912	0.224	-0.01235	0.224	-0.0777
	-0.157	-0.10204	0.223	-0.01264	0.223	-0.079
	-0.162	-0.10507	0.222	-0.01293	0.222	-0.08055
	-0.167	-0.1081	0.221	-0.01323	0.221	-0.08205
	-0.172	-0.11116	0.22	-0.01352	0.22	-0.0836
	-0.177	-0.11425	0.219	-0.01383	0.219	-0.08505
	-0.182	-0.11735	0.218	-0.01415	0.218	-0.0866
	-0.187	-0.12048	0.217	-0.01446	0.217	-0.08815
	-0.192	-0.12364	0.216	-0.01478	0.216	-0.0897
	-0.197	-0.1268	0.215	-0.01512	0.215	-0.0913
	-0.202	-0.12993	0.214	-0.01547	0.214	-0.0929
			0.213	-0.01582	0.213	-0.0945
			0.212	-0.01617	0.212	-0.09615
			0.211	-0.01652	0.211	-0.09775
			0.21	-0.01689	0.21	-0.09945
			0.209	-0.01726	0.209	-0.1011
			0.208	-0.01763	0.208	-0.1028
			0.207	-0.01802	0.207	-0.1045
			0.206	-0.01841	0.206	-0.1062
			0.205	-0.0188	0.205	-0.108
			0.204	-0.01921	0.204	-0.10975
			0.203	-0.01962	0.203	-0.11145
			0.202	-0.02003	0.202	-0.1132
			0.201	-0.02046	0.201	-0.115
			0.2	-0.02089	0.2	-0.11675
			0.199	-0.02133	0.199	-0.11865
			0.198	-0.02178	0.198	-0.1205
			0.197	-0.02224	0.197	-0.12235
			0.196	-0.02269	0.196	-0.1242
			0.195	-0.02314	0.195	-0.12605
			0.194	-0.02361	0.194	-0.128
			0.193	-0.02409	0.193	-0.1299
			0.192	-0.02459	0.192	-0.1318
			0.191	-0.02509	0.191	-0.13375
			0.19	-0.02559	0.19	-0.13565
			0.189	-0.02611	0.189	-0.1375
			0.188	-0.02662	0.188	-0.13955
			0.187	-0.02716	0.187	-0.1415
			0.186	-0.0277	0.186	-0.14355
			0.185	-0.02825	0.185	-0.1456
			0.184	-0.02881	0.184	-0.14755
			0.183	-0.02937	0.183	-0.1496
			0.182	-0.02993	0.182	-0.1516
			0.181	-0.03051	0.181	-0.1537
			0.18	-0.03111	0.18	-0.1558
			0.179	-0.0317	0.179	-0.15785
			0.178	-0.0323	0.178	-0.15995
			0.177	-0.03291	0.177	-0.1619
			0.176	-0.03354	0.176	-0.164
			0.175	-0.03416	0.175	-0.16625
			0.174	-0.0348	0.174	-0.1683
			0.173	-0.03545	0.173	-0.17045
			0.172	-0.0361	0.172	-0.1726
			0.171	-0.03676	0.171	-0.17475
			0.17	-0.03743	0.17	-0.17685
			0.169	-0.03807	0.169	-0.17895
			0.168	-0.03877	0.168	-0.18115
			0.167	-0.03948	0.167	-0.1834
			0.166	-0.04019	0.166	-0.18555
			0.165	-0.04089	0.165	-0.1877
			0.164	-0.0416	0.164	-0.18995
			0.163	-0.04234	0.163	-0.1921
			0.162	-0.04309	0.162	-0.19435
			0.161	-0.04383	0.161	-0.19665
			0.16	-0.04457	0.16	-0.19885
			0.159	-0.04532	0.159	-0.2011
			0.158	-0.0461	0.158	-0.2033
			0.157	-0.04688	0.157	-0.2056
			0.156	-0.04766	0.156	-0.20785
			0.155	-0.04844	0.155	-0.2101
			0.154	-0.04926	0.154	-0.2125
			0.153	-0.05007	0.153	-0.21485
			0.152	-0.05089	0.152	-0.2172
			0.151	-0.05175	0.151	-0.21945
			0.15	-0.05257	0.15	-0.22175
			0.149	-0.05338	0.149	-0.2241
			0.148	-0.05428	0.148	-0.22645
			0.147	-0.05513	0.147	-0.22875
			0.146	-0.05599	0.146	-0.23115
			0.145	-0.05691	0.145	-0.23345
			0.144	-0.05777	0.144	-0.23575
			0.143	-0.0587	0.143	-0.2381
			0.142	-0.05959	0.142	-0.2404
			0.141	-0.06052	0.141	-0.2427
			0.14	-0.06145	0.14	-0.24515
			0.139	-0.06238	0.139	-0.24745
			0.138	-0.06335	0.138	-0.24985
			0.137	-0.06428	0.137	-0.2521
			0.136	-0.06524	0.136	-0.25445
			0.135	-0.06621	0.135	-0.25675
			0.134	-0.06717	0.134	-0.2592
			0.133	-0.06818	0.133	-0.2616
			0.132	-0.06914	0.132	-0.264
			0.131	-0.07015	0.131	-0.2663
			0.13	-0.07119	0.13	-0.26865
			0.129	-0.07219	0.129	-0.2711
			0.128	-0.07323	0.128	-0.2735
			0.127	-0.07428	0.127	-0.27585
			0.126	-0.07532	0.126	-0.2783
			0.125	-0.07639	0.125	-0.28065
			0.124	-0.07743	0.124	-0.28305
			0.123	-0.07851	0.123	-0.28545
			0.122	-0.07959	0.122	-0.28785
			0.121	-0.08067	0.121	-0.29025
			0.12	-0.08175	0.12	-0.29265
			0.119	-0.08286	0.119	-0.2951
			0.118	-0.08398	0.118	-0.2975
			0.117	-0.08509	0.117	-0.2999
			0.116	-0.08621	0.116	-0.30235
			0.115	-0.08736	0.115	-0.30465
			0.114	-0.08851	0.114	-0.30705
			0.113	-0.08967	0.113	-0.3094
			0.112	-0.09082	0.112	-0.3118
			0.111	-0.09197	0.111	-0.31425
			0.11	-0.09316	0.11	-0.3167
			0.109	-0.09435	0.109	-0.3191
			0.108	-0.09554	0.108	-0.3216
			0.107	-0.09673	0.107	-0.3239
			0.106	-0.09792	0.106	-0.3265
			0.105	-0.09914	0.105	-0.32885
			0.104	-0.10037	0.104	-0.33125
			0.103	-0.1016	0.103	-0.3337
			0.102	-0.10283	0.102	-0.3361
			0.101	-0.10405	0.101	-0.3386
			0.1	-0.10532	0.1	-0.3411
			0.099	-0.10658	0.099	-0.34345
			0.098	-0.10784	0.098	-0.3459
			0.097	-0.10911	0.097	-0.34835
			0.096	-0.11041	0.096	-0.3508
			0.095	-0.11167	0.095	-0.35325
			0.094	-0.11297	0.094	-0.3557
			0.093	-0.11428	0.093	-0.3581
			0.092	-0.11558	0.092	-0.36055
			0.091	-0.11691	0.091	-0.36295
			0.09	-0.11822	0.09	-0.36555
			0.089	-0.11955	0.089	-0.36785
			0.088	-0.12093	0.088	-0.37035
			0.087	-0.12227	0.087	-0.3727
			0.086	-0.12361	0.086	-0.37515
			0.085	-0.12498	0.085	-0.37755
			0.084	-0.12632	0.084	-0.3801
			0.083	-0.1277	0.083	-0.38245
			0.082	-0.12907	0.082	-0.38485
			0.081	-0.13048	0.081	-0.38735
			0.08	-0.1319	0.08	-0.3898
			0.079	-0.13331	0.079	-0.39215
			0.078	-0.13472	0.078	-0.39475
			0.077	-0.13613	0.077	-0.39715
			0.076	-0.13755	0.076	-0.39965
			0.075	-0.13896	0.075	-0.402
			0.074	-0.14041	0.074	-0.4046
			0.073	-0.14182	0.073	-0.4069
			0.072	-0.14327	0.072	-0.40945
			0.071	-0.14476	0.071	-0.412
			0.07	-0.14621	0.07	-0.41455
			0.069	-0.14766	0.069	-0.417
			0.068	-0.14914	0.068	-0.41955
			0.067	-0.15063	0.067	-0.42195
			0.066	-0.15212	0.066	-0.4245
			0.065	-0.15361	0.065	-0.42695
			0.064	-0.15509	0.064	-0.42935
			0.063	-0.15658	0.063	-0.43185
			0.062	-0.1581	0.062	-0.43415
			0.061	-0.15963	0.061	-0.4366
			0.06	-0.16112	0.06	-0.439
			0.059	-0.16264	0.059	-0.4415
			0.058	-0.16416	0.058	-0.44385
			0.057	-0.16572	0.057	-0.44635
			0.056	-0.16725	0.056	-0.44875
			0.055	-0.16881	0.055	-0.45115
			0.054	-0.17033	0.054	-0.45355
			0.053	-0.1719	0.053	-0.45595
			0.052	-0.17346	0.052	-0.4584
			0.051	-0.17506	0.051	-0.4608
			0.05	-0.17662	0.05	-0.46325
			0.049	-0.17822	0.049	-0.4656
			0.048	-0.17978	0.048	-0.468
			0.047	-0.18138	0.047	-0.4705
			0.046	-0.18297	0.046	-0.47285
			0.045	-0.18457	0.045	-0.47525
			0.044	-0.18617	0.044	-0.47755
			0.043	-0.18777	0.043	-0.48
			0.042	-0.18941	0.042	-0.4824
			0.041	-0.191	0.041	-0.48475
			0.04	-0.19268	0.04	-0.48715
			0.039	-0.19428	0.039	-0.4894
			0.038	-0.19591	0.038	-0.4918
			0.037	-0.19755	0.037	-0.49425
			0.036	-0.19914	0.036	-0.49665
			0.035	-0.20082	0.035	-0.4989
			0.034	-0.20245	0.034	-0.5015
			0.033	-0.20409	0.033	-0.5035
			0.032	-0.20576	0.032	-0.506
			0.031	-0.20743	0.031	-0.5085
			0.03	-0.20911	0.03	-0.5105
			0.029	-0.21078	0.029	-0.513
			0.028	-0.21242	0.028	-0.5155
			0.027	-0.21409	0.027	-0.5175
			0.026	-0.21576	0.026	-0.52
			0.025	-0.21743	0.025	-0.5225
			0.024	-0.21911	0.024	-0.525
			0.023	-0.22078	0.023	-0.527
			0.022	-0.22245	0.022	-0.5295
			0.021	-0.22413	0.021	-0.5315
			0.02	-0.22584	0.02	-0.534
			0.019	-0.22751	0.019	-0.5365
			0.018	-0.22922	0.018	-0.5385
			0.017	-0.23089	0.017	-0.541
			0.016	-0.2326	0.016	-0.543
			0.015	-0.23431	0.015	-0.5455
			0.014	-0.23602	0.014	-0.5475
			0.013	-0.23773	0.013	-0.55
			0.012	-0.23944	0.012	-0.5525
			0.011	-0.24115	0.011	-0.5545
			0.01	-0.24286	0.01	-0.5565
			0.009	-0.24454	0.009	-0.559
			0.008	-0.24628	0.008	-0.561
			0.007	-0.24799	0.007	-0.5635
			0.006	-0.2497	0.006	-0.5655
			0.005	-0.25145	0.005	-0.568
			0.004	-0.25316	0.004	-0.57
			0.003	-0.25491	0.003	-0.5725
			0.002	-0.25658	0.002	-0.5745
			0.001	-0.25829	0.001	-0.5765
			0	-0.26004	0	-0.579
			-0.001	-0.26175	-0.001	-0.581
			-0.002	-0.26346	-0.002	-0.5835
			-0.003	-0.2652	-0.003	-0.5855
			-0.004	-0.26691	-0.004	-0.5875
			-0.005	-0.26862	-0.005	-0.59
			-0.006	-0.27037	-0.006	-0.592
			-0.007	-0.27204	-0.007	-0.594
			-0.008	-0.27379	-0.008	-0.596
			-0.009	-0.2755	-0.009	-0.5985
			-0.01	-0.27721	-0.01	-0.6005
			-0.011	-0.27888	-0.011	-0.602
			-0.012	-0.28059	-0.012	-0.604
			-0.013	-0.2823	-0.013	-0.606
			-0.014	-0.28398	-0.014	-0.608
			-0.015	-0.28569	-0.015	-0.6105
			-0.016	-0.28736	-0.016	-0.6125
			-0.017	-0.28907	-0.017	-0.6145
			-0.018	-0.29078	-0.018	-0.6165
			-0.019	-0.29245	-0.019	-0.6185
			-0.02	-0.29416	-0.02	-0.6205
			-0.021	-0.29587	-0.021	-0.6225
			-0.022	-0.29755	-0.022	-0.6245
			-0.023	-0.29922	-0.023	-0.6265
			-0.024	-0.30089	-0.024	-0.6285
			-0.025	-0.30257	-0.025	-0.631
			-0.026	-0.30424	-0.026	-0.633
			-0.027	-0.30591	-0.027	-0.635
			-0.028	-0.30758	-0.028	-0.637
			-0.029	-0.30922	-0.029	-0.6385
			-0.03	-0.31089	-0.03	-0.6405
			-0.031	-0.31257	-0.031	-0.6425
			-0.032	-0.3142	-0.032	-0.6445
			-0.033	-0.31584	-0.033	-0.6465
			-0.034	-0.31747	-0.034	-0.6485
			-0.035	-0.31911	-0.035	-0.6505
			-0.036	-0.32074	-0.036	-0.652
			-0.037	-0.32234	-0.037	-0.654
			-0.038	-0.32398	-0.038	-0.656
			-0.039	-0.32558	-0.039	-0.658
			-0.04	-0.32721	-0.04	-0.6595
			-0.041	-0.32881	-0.041	-0.6615
			-0.042	-0.33037	-0.042	-0.6635
			-0.043	-0.33197	-0.043	-0.665
			-0.044	-0.33353	-0.044	-0.667
			-0.045	-0.33513	-0.045	-0.6685
			-0.046	-0.33669	-0.046	-0.6705
			-0.047	-0.33822	-0.047	-0.6725
			-0.048	-0.33978	-0.048	-0.674
			-0.049	-0.34134	-0.049	-0.6755
			-0.05	-0.34286	-0.05	-0.6775
			-0.051	-0.34442	-0.051	-0.679
			-0.052	-0.34591	-0.052	-0.681
			-0.053	-0.34743	-0.053	-0.6825
			-0.054	-0.34892	-0.054	-0.684
			-0.055	-0.35045	-0.055	-0.686
			-0.056	-0.35193	-0.056	-0.6875
			-0.057	-0.35346	-0.057	-0.689
			-0.058	-0.35494	-0.058	-0.6905
			-0.059	-0.35639	-0.059	-0.6925
			-0.06	-0.35788	-0.06	-0.694
			-0.061	-0.35933	-0.061	-0.6955
			-0.062	-0.36078	-0.062	-0.697
			-0.063	-0.36219	-0.063	-0.6985
			-0.064	-0.36361	-0.064	-0.7
			-0.065	-0.36506	-0.065	-0.7015
			-0.066	-0.36647	-0.066	-0.703
			-0.067	-0.36788	-0.067	-0.7045
			-0.068	-0.36926	-0.068	-0.706
			-0.069	-0.37067	-0.069	-0.7075
			-0.07	-0.37212	-0.07	-0.709
			-0.071	-0.37323	-0.071	-0.71
			-0.072	-0.37472	-0.072	-0.712
			-0.073	-0.37621	-0.073	-0.713
			-0.074	-0.37732	-0.074	-0.7145
			-0.075	-0.37881	-0.075	-0.716
			-0.076	-0.37993	-0.076	-0.717
			-0.077	-0.38141	-0.077	-0.7185
			-0.078	-0.38253	-0.078	-0.72
			-0.079	-0.38401	-0.079	-0.7215
			-0.08	-0.38513	-0.08	-0.7225
			-0.081	-0.38662	-0.081	-0.724
			-0.082	-0.38773	-0.082	-0.7255
			-0.083	-0.38885	-0.083	-0.7265
			-0.084	-0.39033	-0.084	-0.728
			-0.085	-0.39145	-0.085	-0.729
			-0.086	-0.39257	-0.086	-0.7305
			-0.087	-0.39368	-0.087	-0.7315
			-0.088	-0.39517	-0.088	-0.7325
			-0.089	-0.39628	-0.089	-0.734
			-0.09	-0.3974	-0.09	-0.735
			-0.091	-0.39851	-0.091	-0.736
			-0.092	-0.39963	-0.092	-0.7375
			-0.093	-0.40074	-0.093	-0.7385
			-0.094	-0.40186	-0.094	-0.7395
			-0.095	-0.40297	-0.095	-0.7405
			-0.096	-0.40409	-0.096	-0.7415
			-0.097	-0.4052	-0.097	-0.743
			-0.098	-0.40632	-0.098	-0.7435
			-0.099	-0.40706	-0.099	-0.745
			-0.1	-0.40818	-0.1	-0.746
			-0.101	-0.40929	-0.101	-0.747
			-0.102	-0.41041	-0.102	-0.748
			-0.103	-0.41115	-0.103	-0.749
			-0.104	-0.41227	-0.104	-0.75
			-0.105	-0.41338	-0.105	-0.751
			-0.106	-0.41413	-0.106	-0.7515
			-0.107	-0.41524	-0.107	-0.7525
			-0.108	-0.41599	-0.108	-0.7535
			-0.109	-0.4171	-0.109	-0.7545
			-0.11	-0.41784	-0.11	-0.7555
			-0.111	-0.41896	-0.111	-0.7565
			-0.112	-0.4197	-0.112	-0.757
			-0.113	-0.42082	-0.113	-0.758
			-0.114	-0.42156	-0.114	-0.7585
			-0.115	-0.4223	-0.115	-0.7595
			-0.116	-0.42305	-0.116	-0.7605
			-0.117	-0.42416	-0.117	-0.7615
			-0.118	-0.42491	-0.118	-0.762
			-0.119	-0.42565	-0.119	-0.763
			-0.12	-0.42639	-0.12	-0.7635
			-0.121	-0.42714	-0.121	-0.764
			-0.122	-0.42788	-0.122	-0.765
			-0.123	-0.42862	-0.123	-0.7655
			-0.124	-0.42937	-0.124	-0.7665
			-0.125	-0.43011	-0.125	-0.767
			-0.126	-0.43086	-0.126	-0.7675
			-0.127	-0.4316	-0.127	-0.7685
			-0.128	-0.43234	-0.128	-0.769
			-0.129	-0.43309	-0.129	-0.7695
			-0.13	-0.43383	-0.13	-0.77
			-0.131	-0.4342	-0.131	-0.771
			-0.132	-0.43494	-0.132	-0.7715
			-0.133	-0.43569	-0.133	-0.772
			-0.134	-0.43606	-0.134	-0.7725
			-0.135	-0.4368	-0.135	-0.773
			-0.136	-0.43717	-0.136	-0.7735
			-0.137	-0.43792	-0.137	-0.774
			-0.138	-0.43866	-0.138	-0.7745
			-0.139	-0.43903	-0.139	-0.775
			-0.14	-0.43941	-0.14	-0.7755
			-0.141	-0.44015	-0.141	-0.776
			-0.142	-0.44052	-0.142	-0.7765
			-0.143	-0.44126	-0.143	-0.777
			-0.144	-0.44164	-0.144	-0.7775
			-0.145	-0.44201	-0.145	-0.778
			-0.146	-0.44238	-0.146	-0.7785
			-0.147	-0.44312	-0.147	-0.779
			-0.148	-0.44349	-0.148	-0.779
			-0.149	-0.44387	-0.149	-0.7795
			-0.15	-0.44424	-0.15	-0.7795
			-0.151	-0.44461	-0.151	-0.78
			-0.152	-0.44498	-0.152	-0.7805
			-0.153	-0.44535	-0.153	-0.781
			-0.154	-0.44572	-0.154	-0.781
			-0.155	-0.4461	-0.155	-0.7815
			-0.156	-0.44647	-0.156	-0.782
			-0.157	-0.44684	-0.157	-0.782
			-0.158	-0.44721	-0.158	-0.7825
			-0.159	-0.44721	-0.159	-0.7825
			-0.16	-0.44758	-0.16	-0.7825
			-0.161	-0.44796	-0.161	-0.783
			-0.162	-0.44833	-0.162	-0.783
			-0.163	-0.44833	-0.163	-0.7835
			-0.164	-0.4487	-0.164	-0.7835
			-0.165	-0.4487	-0.165	-0.784
			-0.166	-0.44907	-0.166	-0.784
			-0.167	-0.44944	-0.167	-0.7845
			-0.168	-0.44944	-0.168	-0.7845
			-0.169	-0.44981	-0.169	-0.7845
			-0.17	-0.44981	-0.17	-0.7845
			-0.171	-0.44981	-0.171	-0.785
			-0.172	-0.45019	-0.172	-0.785
			-0.173	-0.45019	-0.173	-0.785
			-0.174	-0.45056	-0.174	-0.785
			-0.175	-0.45056	-0.175	-0.785
			-0.176	-0.45056	-0.176	-0.785
			-0.177	-0.45056	-0.177	-0.7855
			-0.178	-0.45093	-0.178	-0.7855
			-0.179	-0.45093	-0.179	-0.7855
			-0.18	-0.45093	-0.18	-0.7855
			-0.181	-0.45093	-0.181	-0.7855
			-0.182	-0.45093	-0.182	-0.7855
			-0.183	-0.45093	-0.183	-0.7855
			-0.184	-0.45093	-0.184	-0.7855
			-0.185	-0.45093	-0.185	-0.7855
			-0.186	-0.45093	-0.186	-0.7855
			-0.187	-0.45093	-0.187	-0.7855
			-0.188	-0.45093	-0.188	-0.7855
			-0.189	-0.45093	-0.189	-0.7855
			-0.19	-0.45093	-0.19	-0.7855
			-0.191	-0.45093	-0.191	-0.7855
			-0.192	-0.45093	-0.192	-0.785
			-0.193	-0.45093	-0.193	-0.7855
			-0.194	-0.45093	-0.194	-0.785
			-0.195	-0.45056	-0.195	-0.785
			-0.196	-0.45056	-0.196	-0.785
			-0.197	-0.45056	-0.197	-0.785
			-0.198	-0.45056	-0.198	-0.7845
			-0.199	-0.45019	-0.199	-0.7845
			-0.2	-0.45019	-0.2	-0.7845

## Sheet: Fig.3b
	Z'	Z''(BiVO4)	Z'	Z''(BiVO4-fitting)	Z'	Z''(Au/BiVO4)	Z'	Z''(Au/BiVO4-fitting)	Z'	Z''(Ir/BiVO4)	Z'	Z''(Ir/BiVO4-fitting)
	0.01	-0.0211	0.0389	-0.000966267	0.06114	-0.02343	0.06369	-0.01929	0.0397	-0.01257	0.04127	-0.01491
	0.01176	-0.02197	0.03893	-0.00107	0.06214	-0.02441	0.06422	-0.02127	0.04017	-0.01345	0.04199	-0.01611
	0.01376	-0.02278	0.03896	-0.00117	0.0631	-0.02557	0.06481	-0.02345	0.04067	-0.01444	0.04278	-0.0174
	0.01578	-0.02338	0.03899	-0.00129	0.06412	-0.0269	0.06547	-0.02586	0.04123	-0.01555	0.04364	-0.01879
	0.01799	-0.02382	0.03902	-0.00143	0.06515	-0.02845	0.06621	-0.02851	0.04186	-0.01679	0.04458	-0.02028
	0.02025	-0.02411	0.03905	-0.00157	0.06613	-0.03019	0.06704	-0.03143	0.04254	-0.01816	0.0456	-0.02188
	0.02252	-0.0242	0.03909	-0.00173	0.0672	-0.03218	0.06797	-0.03464	0.04331	-0.01967	0.04672	-0.0236
	0.02477	-0.02413	0.03914	-0.00191	0.06838	-0.0344	0.06902	-0.03817	0.04408	-0.02134	0.04794	-0.02545
	0.02696	-0.02393	0.03919	-0.00211	0.06934	-0.03696	0.0702	-0.04206	0.0451	-0.02313	0.04927	-0.02743
	0.029	-0.02354	0.03924	-0.00232	0.07089	-0.03988	0.07153	-0.04633	0.04615	-0.02502	0.05073	-0.02955
	0.03095	-0.02311	0.0393	-0.00256	0.07171	-0.04302	0.07304	-0.05102	0.04739	-0.02725	0.05232	-0.03181
	0.03275	-0.02263	0.03936	-0.00282	0.07299	-0.04658	0.07474	-0.05616	0.04871	-0.02959	0.05405	-0.03423
	0.03441	-0.02211	0.03943	-0.00311	0.0744	-0.05048	0.07668	-0.06181	0.05029	-0.03213	0.05595	-0.03682
	0.03594	-0.02161	0.03951	-0.00343	0.07587	-0.05512	0.07887	-0.068	0.05194	-0.03479	0.05803	-0.03957
	0.03735	-0.02115	0.0396	-0.00378	0.07752	-0.06021	0.08136	-0.07479	0.05385	-0.03768	0.06029	-0.04249
	0.03866	-0.02075	0.0397	-0.00417	0.07932	-0.06585	0.08421	-0.08221	0.05598	-0.04078	0.06278	-0.04559
	0.03991	-0.02013	0.0398	-0.00459	0.08119	-0.07202	0.08745	-0.09031	0.05835	-0.04403	0.06549	-0.04888
	0.04103	-0.01991	0.03992	-0.00506	0.08363	-0.07901	0.09114	-0.09916	0.06108	-0.04746	0.06845	-0.05236
	0.04207	-0.01979	0.04005	-0.00558	0.08615	-0.08667	0.09537	-0.1088	0.06399	-0.0511	0.07169	-0.05602
	0.04307	-0.01978	0.04019	-0.00615	0.08926	-0.09532	0.10021	-0.11927	0.0673	-0.05497	0.07523	-0.05987
	0.04403	-0.01987	0.04034	-0.00678	0.09257	-0.10481	0.10576	-0.13064	0.07092	-0.05896	0.07909	-0.0639
	0.04494	-0.02007	0.04052	-0.00747	0.09651	-0.11533	0.11211	-0.14295	0.07493	-0.06315	0.0833	-0.06812
	0.04585	-0.0204	0.04071	-0.00824	0.10126	-0.12695	0.1194	-0.15622	0.07931	-0.06745	0.08788	-0.0725
	0.04672	-0.02085	0.04092	-0.00908	0.10647	-0.1396	0.12775	-0.17049	0.08411	-0.07207	0.09287	-0.07704
	0.04756	-0.02143	0.04115	-0.01001	0.11374	-0.15337	0.13732	-0.18578	0.08892	-0.07657	0.09829	-0.08172
	0.0484	-0.02215	0.04141	-0.01103	0.12117	-0.16981	0.14827	-0.20207	0.09462	-0.08063	0.10418	-0.08652
	0.04925	-0.02303	0.04169	-0.01216	0.13147	-0.18119	0.1608	-0.21933	0.09981	-0.08739	0.11054	-0.09141
	0.05009	-0.02408	0.042	-0.0134	0.1373	-0.20156	0.17509	-0.23752	0.10845	-0.09122	0.11742	-0.09636
	0.05095	-0.02531	0.04235	-0.01477	0.15172	-0.22074	0.19136	-0.25651	0.11456	-0.09567	0.12482	-0.10133
	0.05178	-0.02672	0.04273	-0.01628	0.16632	-0.23926	0.20981	-0.27619	0.12193	-0.10017	0.13277	-0.10628
	0.05262	-0.02834	0.04315	-0.01795	0.18196	-0.26118	0.23064	-0.29635	0.13034	-0.10574	0.14128	-0.11117
	0.0535	-0.0302	0.04361	-0.01978	0.20158	-0.28401	0.25404	-0.31675	0.1395	-0.11058	0.15036	-0.11593
	0.05439	-0.03233	0.04413	-0.0218	0.22291	-0.30494	0.28017	-0.33707	0.14836	-0.1152	0.15999	-0.12052
	0.05531	-0.03473	0.0447	-0.02403	0.24784	-0.32814	0.30914	-0.35697	0.15849	-0.11973	0.17018	-0.12486
	0.0563	-0.03746	0.04533	-0.02648	0.27615	-0.34883	0.341	-0.37603	0.16875	-0.12369	0.18089	-0.12891
	0.05732	-0.04052	0.04602	-0.02918	0.30548	-0.36883	0.3757	-0.3938	0.17915	-0.12754	0.19211	-0.13259
	0.05835	-0.04393	0.04679	-0.03216	0.3413	-0.3903	0.41313	-0.4098	0.19142	-0.13165	0.20377	-0.13586
	0.05948	-0.04777	0.04765	-0.03544	0.38043	-0.40733	0.45303	-0.42357	0.20362	-0.13449	0.21585	-0.13864
	0.06071	-0.05206	0.04859	-0.03905	0.42067	-0.42363	0.4951	-0.43463	0.21673	-0.13737	0.22826	-0.14089
	0.06204	-0.05685	0.04964	-0.04303	0.46243	-0.435	0.5388	-0.44263	0.22907	-0.13915	0.24094	-0.14257
	0.0635	-0.0622	0.0508	-0.04742	0.50787	-0.44417	0.58367	-0.4473	0.24205	-0.14072	0.25382	-0.14365
	0.06511	-0.06813	0.05209	-0.05225	0.5503	-0.44613	0.62903	-0.44843	0.25465	-0.14046	0.2668	-0.14411
	0.06687	-0.07474	0.05352	-0.05756	0.6027	-0.45247	0.67427	-0.44597	0.26988	-0.14161	0.2798	-0.14393
	0.06882	-0.08205	0.0551	-0.06342	0.64623	-0.44947	0.71877	-0.44007	0.28263	-0.14022	0.29273	-0.14312
	0.07098	-0.09014	0.05687	-0.06986	0.6925	-0.4434	0.76193	-0.4309	0.29732	-0.13803	0.3055	-0.14169
	0.07338	-0.09908	0.05883	-0.07696	0.7349	-0.43437	0.80323	-0.41877	0.30895	-0.13707	0.31804	-0.13968
	0.07605	-0.10903	0.06101	-0.08477	0.77663	-0.42257	0.84227	-0.40413	0.32165	-0.13377	0.33027	-0.13712
	0.07897	-0.11999	0.06345	-0.09336	0.8135	-0.4054	0.8787	-0.38743	0.3343	-0.12904	0.34213	-0.13406
	0.08236	-0.13205	0.06616	-0.10281	0.85397	-0.39157	0.91237	-0.36913	0.34837	-0.12719	0.35353	-0.13056
	0.08618	-0.14551	0.06919	-0.11321	0.8873	-0.37723	0.94317	-0.3497	0.3582	-0.12473	0.36447	-0.12666
	0.09044	-0.16024	0.07257	-0.12465	0.9151	-0.35703	0.97107	-0.3296	0.368	-0.11962	0.3749	-0.12244
	0.09516	-0.17646	0.07636	-0.13722	0.9446	-0.3407	0.99617	-0.30921	0.37833	-0.11515	0.38477	-0.11795
	0.10076	-0.1945	0.08059	-0.15104	0.96923	-0.32086	1.0186	-0.28886	0.3896	-0.10876	0.3941	-0.11325
	0.10655	-0.21394	0.08535	-0.16622	0.99317	-0.30115	1.03853	-0.26886	0.40143	-0.10381	0.40283	-0.10841
	0.11348	-0.23571	0.09068	-0.18289	1.01743	-0.28579	1.05617	-0.24941	0.41367	-0.10153	0.41103	-0.10348
	0.1212	-0.25953	0.09667	-0.20119	1.03577	-0.27257	1.07167	-0.2307	0.4233	-0.1	0.41867	-0.09851
	0.12996	-0.28588	0.10342	-0.22127	1.05243	-0.25731	--	--	0.43197	-0.0978	0.42577	-0.09355
	0.14017	-0.31416	0.11102	-0.24329	1.0677	-0.24286	--	--	0.43947	-0.0957	0.43237	-0.08863
	0.15174	-0.34583	0.1196	-0.26741	1.08103	-0.22902	--	--	0.44717	-0.09302	0.43843	-0.08379
	0.16494	-0.3804	0.1293	-0.29383	1.0956	-0.2173	--	--	0.4546	-0.0898	0.44407	-0.07905
	0.17991	-0.41787	0.14028	-0.32273	--	--	--	--	0.46293	-0.08694	0.44923	-0.07445
	0.19723	-0.45883	0.15272	-0.35433	--	--	--	--	--	--	0.454	-0.07
	0.21691	-0.50377	0.16683	-0.3888	--	--	--	--	--	--	0.45837	-0.06571
	0.24005	-0.55237	0.18287	-0.4264	--	--	--	--	--	--	0.46237	-0.0616
	0.26506	-0.60607	0.20113	-0.46733	--	--	--	--	--	--	--	--
	0.29437	-0.66143	0.22191	-0.5118	--	--	--	--	--	--	--	--
	0.34013	-0.73263	0.2456	-0.56007	--	--	--	--	--	--	--	--
	0.37123	-0.79127	0.27263	-0.61227	--	--	--	--	--	--	--	--
	0.41523	-0.8609	0.30347	-0.6686	--	--	--	--	--	--	--	--
	0.46883	-0.9354	0.33867	-0.72923	--	--	--	--	--	--	--	--
	0.52857	-1.0159	0.37887	-0.79423	--	--	--	--	--	--
	0.594	-1.09737	0.42467	-0.8636	--	--	--	--	--	--
	0.6742	-1.1846	0.4769	-0.9373	--	--	--	--	--	--
	0.76147	-1.27407	0.5363	-1.01513	--	--	--	--	--	--
	0.862	-1.36427	0.60377	-1.09683	--	--	--	--	--	--
	0.97323	-1.45783	0.68013	-1.18187	--	--	--	--	--	--
	1.09863	-1.54753	0.7663	-1.2696	--	--	--	--	--	--
	1.23907	-1.62837	0.86313	-1.35913	--	--	--	--	--	--
	1.38227	-1.7117	0.97133	-1.44937	--	--	--	--	--	--
	1.5435	-1.78057	1.0916	-1.53893	--	--			--	--
	1.71243	-1.8576	1.22427	-1.62623	--	--
	1.89453	-1.89827	1.36947	-1.7095	--	--
	2.09527	-1.94523	1.527	-1.7868	--	--
	2.283	-1.9718	1.6962	-1.85607	--	--
	2.4897	-1.9788	1.87593	-1.91533	--	--
	2.68697	-1.97873	2.06473	-1.96277	--	--
	2.88383	-1.96087	2.26053	-1.9968	--	--
	3.0734	-1.92087	2.46103	-2.01623	--	--
	3.26943	-1.88283	2.66363	-2.02043	--	--
	3.441	-1.83107	2.86557	-2.00917	--	--
	3.61167	-1.76507	3.06423	-1.9829
	3.76967	-1.69373	3.2571	-1.94253
	3.91367	-1.6164	3.442	-1.88943
	4.06167	-1.53827	3.617	-1.82533
	4.188	-1.46113	3.781	-1.75213
	4.308	-1.3841	3.933	-1.67183
	4.413	-1.31163	4.07233	-1.58647
	4.50867	-1.23783	4.19933	-1.49793
	4.598	-1.16533	4.314	-1.40787
	4.68467	-1.09623	4.41667	-1.3178
	4.76733	-1.03283	4.50867	-1.22897
	4.841	-0.96743	4.59	-1.14237
	4.916	-0.9102	4.66233	-1.0588
	4.98667	-0.8554	4.726	-0.97883
	5.05933	-0.80097	4.782	-0.90287
	0	0	4.831	-0.83113
	0	0	4.87433	-0.7638
	0	0	4.912	-0.70083
	0	0
	0	0
	0	0
	0	0
	0	0
	0	0
	0	0

## Sheet: Fig.3c
	E	FeCoOx/BiVO4	BiVO4	dark	CoOx/BiVO4
	0.35	-0.0059	-0.00896	0.00152	0.01133
	0.351	-0.00573	-0.0086	0.00152	0.01139
	0.352	-0.00557	-0.00833	0.00155	0.01142
	0.353	-0.00495	-0.00838	0.00155	0.01152
	0.354	-0.00473	-0.00823	0.00155	0.01152
	0.355	-0.00458	-0.0079	0.00154	0.01157
	0.356	-0.00441	-0.00757	0.00154	0.01163
	0.357	-0.00396	-0.00741	0.00159	0.01166
	0.358	-0.0038	-0.00742	0.00156	0.01178
	0.359	-0.00373	-0.0073	0.00155	0.01175
	0.36	-0.00371	-0.00689	0.00154	0.01179
	0.361	-0.0032	-0.00659	0.00153	0.01188
	0.362	-0.00322	-0.00648	0.00152	0.01199
	0.363	-0.00278	-0.00638	0.00148	0.01204
	0.364	-0.00271	-0.00621	0.00154	0.01212
	0.365	-0.00251	-0.00598	0.00155	0.01209
	0.366	-0.00222	-0.0058	0.00156	0.01225
	0.367	-0.00183	-0.00558	0.00161	0.01228
	0.368	-0.00169	-0.00545	0.00157	0.0123
	0.369	-0.00158	-0.00526	0.00158	0.01237
	0.37	-0.00133	-0.00508	0.00154	0.01247
	0.371	-0.0009504	-0.00492	0.00157	0.01251
	0.372	-0.0007112	-0.0047	0.00149	0.01257
	0.373	-0.0005224	-0.00442	0.00156	0.0126
	0.374	-0.0004184	-0.00425	0.00155	0.0127
	0.375	-0.0002266	-0.00417	0.00157	0.01276
	0.376	4.72e-05	-0.00408	0.00158	0.01284
	0.377	0.00033988	-0.00386	0.00154	0.01282
	0.378	0.000428	-0.00375	0.00154	0.01284
	0.379	0.0006356	-0.00356	0.00156	0.01287
	0.38	0.0008592	-0.0034	0.00159	0.01296
	0.381	0.00106	-0.00336	0.00155	0.01305
	0.382	0.00127	-0.00325	0.00155	0.01311
	0.383	0.00148	-0.00296	0.00156	0.01319
	0.384	0.00166	-0.00285	0.00155	0.01322
	0.385	0.0018	-0.00275	0.00154	0.01326
	0.386	0.00216	-0.00241	0.00154	0.01338
	0.387	0.00252	-0.00218	0.00153	0.01352
	0.388	0.0028	-0.00207	0.00153	0.01361
	0.389	0.00303	-0.002	0.00152	0.01363
	0.39	0.00312	-0.00197	0.00151	0.01368
	0.391	0.00328	-0.00181	0.00151	0.01378
	0.392	0.00341	-0.00165	0.00158	0.01395
	0.393	0.00384	-0.00136	0.00156	0.01401
	0.394	0.00409	-0.00111	0.00158	0.01408
	0.395	0.00433	-0.000970468	0.00157	0.0141
	0.396	0.00458	-0.000958367	0.00157	0.01417
	0.397	0.00491	-0.000813929	0.00158	0.01422
	0.398	0.00506	-0.000681982	0.00159	0.01433
	0.399	0.00539	-0.000506705	0.00159	0.01439
	0.4	0.00558	-0.00037468	0.00159	0.01452
	0.401	0.00595	-0.000254914	0.00153	0.01458
	0.402	0.00607	-0.000141276	0.00154	0.01463
	0.403	0.00638	-9.52121e-05	0.00154	0.01471
	0.404	0.00663	4.29801e-05	0.00158	0.01482
	0.405	0.00691	0.000162786	0.0016	0.01498
	0.406	0.00715	0.000288681	0.00157	0.01512
	0.407	0.00746	0.000420823	0.00158	0.01506
	0.408	0.00772	0.000632795	0.00157	0.01512
	0.409	0.00799	0.000863116	0.00157	0.0152
	0.41	0.00828	0.000866239	0.00153	0.01534
	0.411	0.00867	0.000859993	0.00155	0.01543
	0.412	0.00898	0.00108	0.00154	0.01554
	0.413	0.00924	0.00123	0.00157	0.0156
	0.414	0.00944	0.00135	0.00154	0.01576
	0.415	0.00984	0.00149	0.00153	0.01583
	0.416	0.01007	0.00168	0.00154	0.01591
	0.417	0.01037	0.00186	0.00158	0.01604
	0.418	0.01076	0.00193	0.0016	0.01627
	0.419	0.01104	0.00203	0.00157	0.01635
	0.42	0.0113	0.00212	0.0016	0.0164
	0.421	0.01168	0.00218	0.00161	0.01642
	0.422	0.01198	0.0023	0.0016	0.01656
	0.423	0.01232	0.00235	0.0016	0.01666
	0.424	0.01264	0.00256	0.0016	0.01677
	0.425	0.01304	0.00271	0.00159	0.0169
	0.426	0.01334	0.00278	0.0016	0.01707
	0.427	0.01369	0.00287	0.00161	0.01711
	0.428	0.014	0.00299	0.00161	0.01727
	0.429	0.01431	0.00306	0.0016	0.01737
	0.43	0.01471	0.0031	0.00159	0.01752
	0.431	0.01506	0.00326	0.00162	0.01765
	0.432	0.01544	0.00339	0.00164	0.01777
	0.433	0.01584	0.00348	0.0016	0.01779
	0.434	0.01623	0.00366	0.00161	0.01795
	0.435	0.01652	0.00376	0.00159	0.01798
	0.436	0.01692	0.00385	0.00158	0.01817
	0.437	0.01725	0.00397	0.00158	0.01845
	0.438	0.01768	0.00408	0.00159	0.01861
	0.439	0.01799	0.00418	0.00155	0.01866
	0.44	0.01843	0.00431	0.00158	0.01878
	0.441	0.01876	0.0044	0.00158	0.0188
	0.442	0.01915	0.0045	0.0016	0.0189
	0.443	0.01958	0.0047	0.00162	0.01918
	0.444	0.02005	0.00487	0.00163	0.01934
	0.445	0.0204	0.00487	0.00161	0.01935
	0.446	0.02078	0.005	0.00159	0.01957
	0.447	0.02115	0.00506	0.00163	0.01981
	0.448	0.0216	0.0052	0.0016	0.0199
	0.449	0.02207	0.00529	0.00161	0.02
	0.45	0.02255	0.00538	0.00163	0.02017
	0.451	0.02289	0.00547	0.00163	0.02016
	0.452	0.02339	0.00554	0.00157	0.02035
	0.453	0.02376	0.00559	0.0016	0.02041
	0.454	0.02424	0.00573	0.00158	0.02061
	0.455	0.02473	0.0058	0.00159	0.02083
	0.456	0.02522	0.00596	0.00163	0.02112
	0.457	0.02551	0.00603	0.00161	0.02124
	0.458	0.02594	0.00617	0.00158	0.02135
	0.459	0.02641	0.00629	0.00162	0.02156
	0.46	0.02696	0.0064	0.00161	0.02163
	0.461	0.0274	0.00645	0.00157	0.02187
	0.462	0.02796	0.00656	0.0016	0.02208
	0.463	0.02848	0.00663	0.0016	0.0223
	0.464	0.02896	0.00677	0.00159	0.02245
	0.465	0.02934	0.00684	0.00159	0.02277
	0.466	0.0299	0.00701	0.00159	0.0229
	0.467	0.03039	0.00701	0.00159	0.02302
	0.468	0.03106	0.00706	0.00157	0.02315
	0.469	0.03151	0.00716	0.00162	0.02339
	0.47	0.03196	0.00729	0.0016	0.02359
	0.471	0.03236	0.00737	0.00159	0.02368
	0.472	0.03287	0.00748	0.00163	0.02384
	0.473	0.03344	0.00755	0.00162	0.02398
	0.474	0.03413	0.00767	0.00157	0.02413
	0.475	0.03461	0.0077	0.00159	0.02454
	0.476	0.03503	0.00787	0.00162	0.02479
	0.477	0.03531	0.00789	0.00162	0.02496
	0.478	0.03603	0.00803	0.0016	0.02504
	0.479	0.03662	0.00813	0.00164	0.02525
	0.48	0.03715	0.00817	0.00162	0.02544
	0.481	0.03764	0.00827	0.0016	0.02565
	0.482	0.03829	0.00842	0.00162	0.02601
	0.483	0.03872	0.00843	0.00161	0.02624
	0.484	0.03917	0.00849	0.00163	0.02635
	0.485	0.03979	0.00856	0.00161	0.0264
	0.486	0.04048	0.00865	0.00157	0.02661
	0.487	0.04116	0.00875	0.00161	0.02696
	0.488	0.04172	0.00885	0.00162	0.02716
	0.489	0.04204	0.00888	0.00161	0.02728
	0.49	0.04232	0.00899	0.00155	0.02746
	0.491	0.04292	0.0091	0.0016	0.02792
	0.492	0.04364	0.00921	0.00162	0.02805
	0.493	0.04432	0.00918	0.00163	0.02821
	0.494	0.04516	0.0093	0.00159	0.02844
	0.495	0.04552	0.00934	0.00164	0.02869
	0.496	0.04588	0.00953	0.00164	0.02887
	0.497	0.04684	0.00955	0.00164	0.02913
	0.498	0.04772	0.0096	0.00164	0.02927
	0.499	0.048	0.00969	0.00161	0.02945
	0.5	0.04864	0.00979	0.00161	0.0297
	0.501	0.04924	0.00983	0.00166	0.03
	0.502	0.05008	0.00994	0.00167	0.03021
	0.503	0.05052	0.01003	0.00163	0.03045
	0.504	0.05136	0.01015	0.00162	0.0306
	0.505	0.052	0.01015	0.00163	0.03083
	0.506	0.0528	0.01026	0.0016	0.031
	0.507	0.05336	0.01036	0.0016	0.03123
	0.508	0.0542	0.01043	0.00161	0.03137
	0.509	0.05436	0.01043	0.0016	0.03161
	0.51	0.05484	0.01052	0.0016	0.03187
	0.511	0.05544	0.01064	0.00165	0.03216
	0.512	0.05636	0.01068	0.00162	0.03258
	0.513	0.05672	0.01075	0.00161	0.03303
	0.514	0.05752	0.01086	0.00166	0.03322
	0.515	0.05808	0.01092	0.00163	0.03329
	0.516	0.05884	0.011	0.00165	0.03341
	0.517	0.0594	0.01102	0.00163	0.03386
	0.518	0.06012	0.01107	0.00162	0.0342
	0.519	0.06052	0.01112	0.00157	0.03437
	0.52	0.06116	0.01126	0.00165	0.0348
	0.521	0.06164	0.01132	0.00166	0.03497
	0.522	0.06264	0.01135	0.00163	0.03507
	0.523	0.0634	0.01142	0.00163	0.03528
	0.524	0.0642	0.01147	0.00166	0.03554
	0.525	0.06448	0.01151	0.00162	0.03595
	0.526	0.06528	0.01163	0.00164	0.03618
	0.527	0.06612	0.01171	0.00163	0.03659
	0.528	0.06696	0.01173	0.00164	0.03676
	0.529	0.06752	0.01182	0.00166	0.03713
	0.53	0.068	0.01189	0.00163	0.03713
	0.531	0.06876	0.01194	0.00162	0.03723
	0.532	0.0698	0.012	0.00163	0.03753
	0.533	0.07028	0.01208	0.00166	0.03797
	0.534	0.07028	0.01214	0.00165	0.03797
	0.535	0.07124	0.01225	0.00164	0.03847
	0.536	0.07244	0.01232	0.00163	0.03905
	0.537	0.0736	0.0124	0.00164	0.03935
	0.538	0.07404	0.01248	0.00165	0.03942
	0.539	0.07444	0.01255	0.00165	0.03962
	0.54	0.07472	0.01261	0.00166	0.03982
	0.541	0.07484	0.01259	0.00163	0.04016
	0.542	0.07564	0.01271	0.00165	0.04029
	0.543	0.07704	0.0128	0.00165	0.04083
	0.544	0.07784	0.01287	0.00161	0.04113
	0.545	0.07844	0.01293	0.00165	0.04157
	0.546	0.07904	0.01301	0.00167	0.04177
	0.547	0.07928	0.01307	0.00166	0.04197
	0.548	0.08028	0.01312	0.00163	0.04228
	0.549	0.08096	0.01321	0.00168	0.04255
	0.55	0.08196	0.01326	0.00168	0.04282
	0.551	0.0828	0.01329	0.00165	0.04322
	0.552	0.08364	0.01336	0.00168	0.04342
	0.553	0.08392	0.01343	0.00167	0.04406
	0.554	0.0844	0.01351	0.00166	0.0443
	0.555	0.0848	0.01354	0.00167	0.0445
	0.556	0.08576	0.01363	0.00166	0.04467
	0.557	0.08692	0.01365	0.00159	0.04487
	0.558	0.08796	0.01372	0.00164	0.04494
	0.559	0.08796	0.0138	0.00165	0.04554
	0.56	0.08872	0.01385	0.00165	0.04581
	0.561	0.08948	0.01391	0.00165	0.04618
	0.562	0.09012	0.01393	0.00166	0.04648
	0.563	0.09048	0.01396	0.00164	0.04675
	0.564	0.09216	0.01399	0.00166	0.04696
	0.565	0.09316	0.01401	0.00164	0.04746
	0.566	0.09376	0.01401	0.00162	0.04763
	0.567	0.09404	0.01407	0.00166	0.0478
	0.568	0.09472	0.01412	0.00166	0.04823
	0.569	0.09512	0.01415	0.00162	0.04874
	0.57	0.09572	0.01418	0.00163	0.04918
	0.571	0.09612	0.01429	0.00167	0.04921
	0.572	0.0978	0.01434	0.00168	0.04955
	0.573	0.0988	0.01433	0.00166	0.04995
	0.574	0.09924	0.01441	0.00173	0.04988
	0.575	0.09968	0.01444	0.00166	0.05012
	0.576	0.10092	0.01445	0.00168	0.05066
	0.577	0.1022	0.01453	0.00169	0.05113
	0.578	0.10232	0.01459	0.00169	0.05143
	0.579	0.10256	0.01465	0.00162	0.05177
	0.58	0.10344	0.01468	0.00166	0.05173
	0.581	0.10484	0.01476	0.00165	0.05211
	0.582	0.10512	0.01481	0.00169	0.05274
	0.583	0.1052	0.01488	0.00168	0.05298
	0.584	0.10668	0.01494	0.00169	0.05328
	0.585	0.1074	0.01493	0.00168	0.05352
	0.586	0.108	0.01495	0.00166	0.05375
	0.587	0.10892	0.01504	0.00169	0.05423
	0.588	0.10988	0.01509	0.00166	0.05449
	0.589	0.11084	0.01515	0.00166	0.0547
	0.59	0.11172	0.01519	0.0017	0.05537
	0.591	0.1118	0.01526	0.00166	0.05564
	0.592	0.11292	0.01529	0.00166	0.05567
	0.593	0.11352	0.0153	0.00165	0.05611
	0.594	0.11436	0.01538	0.00166	0.05655
	0.595	0.11408	0.0154	0.00165	0.05722
	0.596	0.11536	0.01545	0.00166	0.05752
	0.597	0.11616	0.01553	0.00172	0.05769
	0.598	0.1164	0.01556	0.00171	0.05779
	0.599	0.117	0.01563	0.00168	0.058
	0.6	0.11852	0.0156	0.0017	0.05833
	0.601	0.11908	0.01568	0.00169	0.05877
	0.602	0.12032	0.0157	0.00165	0.05934
	0.603	0.12128	0.01574	0.00169	0.05981
	0.604	0.1222	0.01581	0.0017	0.06008
	0.605	0.12252	0.01585	0.00167	0.06018
	0.606	0.12336	0.01586	0.00169	0.06049
	0.607	0.12396	0.01594	0.00167	0.06092
	0.608	0.12476	0.01592	0.00166	0.06106
	0.609	0.12504	0.01599	0.00169	0.06129
	0.61	0.12524	0.01604	0.00169	0.06163
	0.611	0.1262	0.01611	0.00171	0.06187
	0.612	0.12712	0.01611	0.0017	0.06217
	0.613	0.12792	0.01616	0.00165	0.06257
	0.614	0.12848	0.01618	0.00165	0.06308
	0.615	0.12916	0.01623	0.00172	0.06325
	0.616	0.13068	0.01628	0.0017	0.06358
	0.617	0.13176	0.01638	0.0017	0.06375
	0.618	0.13208	0.01638	0.00172	0.06432
	0.619	0.13296	0.01644	0.00169	0.06426
	0.62	0.13396	0.01644	0.00168	0.06449
	0.621	0.1344	0.01645	0.00168	0.0649
	0.622	0.13424	0.01651	0.00172	0.06554
	0.623	0.13504	0.01658	0.00176	0.06591
	0.624	0.13664	0.01663	0.0017	0.06634
	0.625	0.13764	0.01663	0.00172	0.06698
	0.626	0.13804	0.01667	0.00172	0.06729
	0.627	0.1386	0.01674	0.00168	0.06742
	0.628	0.13976	0.01676	0.00169	0.06766
	0.629	0.13984	0.01681	0.00172	0.06766
	0.63	0.14	0.01684	0.0017	0.06823
	0.631	0.14052	0.01686	0.00169	0.0688
	0.632	0.142	0.0169	0.00168	0.06934
	0.633	0.14272	0.01691	0.0017	0.06954
	0.634	0.14348	0.01697	0.00169	0.06954
	0.635	0.1436	0.01704	0.00166	0.06964
	0.636	0.14568	0.01704	0.00171	0.07005
	0.637	0.14768	0.01704	0.00168	0.07069
	0.638	0.14828	0.01712	0.00167	0.07149
	0.639	0.14828	0.01713	0.00169	0.07169
	0.64	0.14888	0.01716	0.00168	0.07233
	0.641	0.14976	0.01718	0.00165	0.07257
	0.642	0.15152	0.01719	0.00168	0.07267
	0.643	0.15124	0.01726	0.0017	0.07281
	0.644	0.15096	0.01731	0.00168	0.07301
	0.645	0.15124	0.01735	0.00168	0.07351
	0.646	0.15276	0.01736	0.00171	0.07405
	0.647	0.15348	0.0174	0.00166	0.07408
	0.648	0.155	0.01739	0.00168	0.07419
	0.649	0.15616	0.01748	0.00171	0.07449
	0.65	0.15636	0.01748	0.00168	0.07499
	0.651	0.157	0.01749	0.00172	0.07573
	0.652	0.15704	0.01754	0.00169	0.07614
	0.653	0.15824	0.01759	0.00169	0.07651
	0.654	0.16004	0.01761	0.00166	0.07695
	0.655	0.1606	0.01765	0.00169	0.07732
	0.656	0.16064	0.01765	0.00168	0.07742
	0.657	0.16084	0.01772	0.00169	0.07779
	0.658	0.16088	0.01768	0.00172	0.07876
	0.659	0.16164	0.01775	0.00172	0.07903
	0.66	0.162	0.01779	0.00172	0.07907
	0.661	0.1626	0.01787	0.00176	0.0794
	0.662	0.16388	0.01788	0.00172	0.0794
	0.663	0.166	0.01791	0.00166	0.0796
	0.664	0.16788	0.01791	0.00167	0.08021
	0.665	0.16836	0.01795	0.00166	0.08068
	0.666	0.16928	0.01792	0.00169	0.08119
	0.667	0.17068	0.018	0.00163	0.08132
	0.668	0.17136	0.01797	0.00169	0.08136
	0.669	0.17044	0.01808	0.00169	0.08169
	0.67	0.16996	0.01813	0.00168	0.08223
	0.671	0.17196	0.01814	0.00169	0.08311
	0.672	0.17244	0.01815	0.00167	0.08311
	0.673	0.17232	0.01821	0.00168	0.08327
	0.674	0.17316	0.01823	0.00167	0.08381
	0.675	0.17448	0.01821	0.00168	0.08378
	0.676	0.17516	0.01824	0.0017	0.08371
	0.677	0.1744	0.01827	0.0017	0.08418
	0.678	0.17572	0.01828	0.0017	0.08482
	0.679	0.17668	0.01827	0.00171	0.08539
	0.68	0.17792	0.01836	0.00172	0.0859
	0.681	0.17832	0.01839	0.00173	0.0862
	0.682	0.1792	0.01839	0.00172	0.08657
	0.683	0.18096	0.01836	0.00175	0.08718
	0.684	0.18296	0.01839	0.00172	0.08748
	0.685	0.18244	0.01845	0.00174	0.08778
	0.686	0.18264	0.01853	0.00175	0.08772
	0.687	0.18436	0.01862	0.00179	0.08782
	0.688	0.1862	0.01855	0.00171	0.08805
	0.689	0.18588	0.01861	0.00171	0.08873
	0.69	0.18632	0.01864	0.00172	0.08964
	0.691	0.18704	0.01861	0.00174	0.09004
	0.692	0.18896	0.01866	0.0017	0.0897
	0.693	0.1898	0.01871	0.00176	0.0898
	0.694	0.19124	0.01871	0.00175	0.09024
	0.695	0.19092	0.01871	0.00173	0.09118
	0.696	0.19052	0.01876	0.00171	0.09186
	0.697	0.19108	0.01877	0.00172	0.09213
	0.698	0.19296	0.01874	0.00175	0.09213
	0.699	0.19412	0.01886	0.00175	0.09206
	0.7	0.19452	0.01892	0.00176	0.0927
	0.701	0.19492	0.01895	0.00175	0.09327
	0.702	0.19528	0.0189	0.00174	0.09371
	0.703	0.19644	0.019	0.00179	0.09404
	0.704	0.1968	0.019	0.00178	0.09394
	0.705	0.19784	0.01903	0.00177	0.09408
	0.706	0.1988	0.019	0.00175	0.09479
	0.707	0.20072	0.01905	0.00175	0.09516
	0.708	0.20044	0.01905	0.00178	0.09603
	0.709	0.19984	0.01911	0.00175	0.09633
	0.71	0.2004	0.01917	0.00176	0.09667
	0.711	0.20144	0.01919	0.00177	0.09691
	0.712	0.20232	0.01924	0.00179	0.09711
	0.713	0.2038	0.01922	0.00176	0.09691
	0.714	0.20592	0.01924	0.00177	0.09771
	0.715	0.20636	0.01929	0.00173	0.09849
	0.716	0.20496	0.01937	0.00177	0.09859
	0.717	0.20492	0.01944	0.00176	0.09859
	0.718	0.20748	0.01944	0.00178	0.09896
	0.719	0.20788	0.01943	0.00178	0.09963
	0.72	0.20936	0.01939	0.00176	0.10064
	0.721	0.2098	0.01939	0.00175	0.10017
	0.722	0.21072	0.0194	0.00175	0.10071
	0.723	0.2114	0.01945	0.00175	0.10088
	0.724	0.21152	0.0195	0.00176	0.10105
	0.725	0.21176	0.01951	0.00178	0.10162
	0.726	0.2142	0.01954	0.00177	0.1027
	0.727	0.21536	0.01961	0.00174	0.10303
	0.728	0.21512	0.01965	0.00178	0.10307
	0.729	0.2146	0.01976	0.0018	0.10337
	0.73	0.21616	0.01979	0.00177	0.10381
	0.731	0.21664	0.01973	0.00177	0.10394
	0.732	0.2182	0.01973	0.0018	0.10421
	0.733	0.21908	0.01975	0.00177	0.10532
	0.734	0.22016	0.01976	0.00178	0.10603
	0.735	0.22108	0.0198	0.00179	0.10633
	0.736	0.2218	0.01978	0.00179	0.10603
	0.737	0.22344	0.0198	0.00178	0.10583
	0.738	0.22444	0.01982	0.00179	0.10623
	0.739	0.22428	0.0199	0.00178	0.10697
	0.74	0.22384	0.01981	0.00178	0.10774
	0.741	0.22596	0.01984	0.00178	0.10785
	0.742	0.2276	0.01998	0.00173	0.10788
	0.743	0.22788	0.01994	0.00178	0.10798
	0.744	0.22768	0.01988	0.00178	0.10835
	0.745	0.22804	0.01989	0.00178	0.10879
	0.746	0.22924	0.01998	0.00177	0.10919
	0.747	0.23028	0.01999	0.00179	0.10966
	0.748	0.23068	0.01999	0.0018	0.10956
	0.749	0.2316	0.01997	0.00179	0.11013
	0.75	0.23216	0.02005	0.0018	0.11101
	0.751	0.23212	0.02009	0.00183	0.11135
	0.752	0.23408	0.02008	0.00184	0.11071
	0.753	0.23612	0.02013	0.00178	0.11121
	0.754	0.23624	0.02019	0.00178	0.11212
	0.755	0.23592	0.0202	0.00179	0.11225
	0.756	0.23792	0.02018	0.00178	0.11222
	0.757	0.2382	0.02024	0.00178	0.11293
	0.758	0.2394	0.02026	0.00182	0.11451
	0.759	0.2404	0.02034	0.00182	0.11495
	0.76	0.24116	0.02025	0.00178	0.11441
	0.761	0.24204	0.02034	0.00183	0.11461
	0.762	0.244	0.02039	0.00178	0.11528
	0.763	0.24256	0.02037	0.00181	0.11542
	0.764	0.24124	0.02038	0.00181	0.11559
	0.765	0.2414	0.02039	0.00179	0.1165
	0.766	0.24404	0.0204	0.00182	0.11714
	0.767	0.24408	0.0205	0.00182	0.11673
	0.768	0.24516	0.02044	0.00179	0.11673
	0.769	0.24616	0.02042	0.00184	0.11744
	0.77	0.2462	0.02043	0.00181	0.11811
	0.771	0.24552	0.02053	0.00181	0.11835
	0.772	0.2462	0.02063	0.00184	0.11838
	0.773	0.247	0.02065	0.00176	0.11889
	0.774	0.24864	0.02065	0.00181	0.11986
	0.775	0.24996	0.02059	0.00181	0.11983
	0.776	0.25144	0.02069	0.00186	0.12
	0.777	0.25208	0.02076	0.00188	0.12027
	0.778	0.25312	0.02086	0.0019	0.12077
	0.779	0.25428	0.02075	0.00189	0.12121
	0.78	0.25528	0.02065	0.00184	0.12134
	0.781	0.25332	0.02073	0.00182	0.12175
	0.782	0.2528	0.02082	0.00184	0.12202
	0.783	0.2566	0.02081	0.00187	0.12235
	0.784	0.25884	0.02078	0.00187	0.12252
	0.785	0.26164	0.0208	0.00186	0.1234
	0.786	0.26052	0.02085	0.00188	0.1236
	0.787	0.25844	0.02084	0.00186	0.12427
	0.788	0.25776	0.02096	0.00186	0.12457
	0.789	0.26044	0.021	0.00187	0.12515
	0.79	0.26092	0.02098	0.00186	0.12548
	0.791	0.26052	0.02102	0.00186	0.12558
	0.792	0.26104	0.02101	0.00185	0.12579
	0.793	0.26208	0.02109	0.00185	0.12616
	0.794	0.26352	0.02116	0.00183	0.12646
	0.795	0.26364	0.0211	0.00185	0.12686
	0.796	0.264	0.02112	0.00183	0.12727
	0.797	0.26436	0.02109	0.00186	0.12781
	0.798	0.2662	0.02121	0.00183	0.12767
	0.799	0.26748	0.02121	0.00189	0.12807
	0.8	0.26876	0.0212	0.00184	0.12848
	0.801	0.27068	0.02119	0.00188	0.12875
	0.802	0.27204	0.02129	0.00186	0.12892
	0.803	0.27208	0.02139	0.00189	0.12919
	0.804	0.27248	0.02144	0.00186	0.12986
	0.805	0.27208	0.02138	0.00185	0.1302
	0.806	0.27336	0.02135	0.00188	0.13046
	0.807	0.27456	0.02136	0.00187	0.13114
	0.808	0.27372	0.02142	0.00191	0.1311
	0.809	0.27264	0.02151	0.0019	0.1311
	0.81	0.27344	0.02147	0.00188	0.13168
	0.811	0.27696	0.02142	0.00188	0.13215
	0.812	0.27832	0.02151	0.00184	0.13242
	0.813	0.2776	0.02157	0.00186	0.13292
	0.814	0.27688	0.02161	0.00186	0.13285
	0.815	0.27864	0.02164	0.0019	0.13336
	0.816	0.27952	0.02163	0.00184	0.13363
	0.817	0.28092	0.02167	0.00189	0.1342
	0.818	0.2796	0.02167	0.00185	0.1346
	0.819	0.28104	0.02165	0.00188	0.13471
	0.82	0.28348	0.02165	0.00184	0.13471
	0.821	0.28444	0.02167	0.00183	0.13535
	0.822	0.2826	0.02173	0.00187	0.13548
	0.823	0.28484	0.02183	0.00187	0.13592
	0.824	0.28708	0.02182	0.00187	0.13609
	0.825	0.28796	0.02176	0.00189	0.13662
	0.826	0.28708	0.0218	0.00187	0.13733
	0.827	0.2872	0.02185	0.00186	0.13774
	0.828	0.28932	0.02192	0.00186	0.13804
	0.829	0.29064	0.02191	0.00188	0.13827
	0.83	0.29344	0.02191	0.00186	0.13864
	0.831	0.29364	0.02187	0.00189	0.13891
	0.832	0.29452	0.02184	0.00188	0.13935
	0.833	0.2936	0.02194	0.00189	0.13979
	0.834	0.29412	0.02199	0.0019	0.13945
	0.835	0.2942	0.02203	0.00187	0.13952
	0.836	0.2968	0.02201	0.00187	0.14026
	0.837	0.29668	0.02202	0.00188	0.14097
	0.838	0.29656	0.022	0.00189	0.1408
	0.839	0.29684	0.022	0.0019	0.1414
	0.84	0.29936	0.0222	0.00189	0.1415
	0.841	0.2996	0.02229	0.00188	0.14208
	0.842	0.3008	0.02222	0.00191	0.14235
	0.843	0.30104	0.02222	0.00187	0.14245
	0.844	0.30256	0.02225	0.00186	0.14255
	0.845	0.303	0.02234	0.00188	0.14332
	0.846	0.3038	0.02227	0.00188	0.14363
	0.847	0.30292	0.02225	0.0019	0.14403
	0.848	0.30516	0.02227	0.00187	0.14433
	0.849	0.30432	0.02237	0.0019	0.14517
	0.85	0.30352	0.02237	0.00189	0.14544
	0.851	0.30332	0.02238	0.00191	0.14615
	0.852	0.30548	0.02245	0.00192	0.14602
	0.853	0.30712	0.02251	0.00191	0.14682
	0.854	0.30968	0.02249	0.00194	0.14679
	0.855	0.31132	0.02242	0.00189	0.14686
	0.856	0.3106	0.02243	0.00188	0.14733
	0.857	0.311	0.02253	0.00188	0.1475
	0.858	0.31016	0.0225	0.0019	0.14851
	0.859	0.3102	0.02255	0.00188	0.14918
	0.86	0.31228	0.02254	0.00193	0.14871
	0.861	0.3124	0.02259	0.00188	0.14921
	0.862	0.31308	0.02258	0.00189	0.14925
	0.863	0.31556	0.02258	0.00189	0.14948
	0.864	0.31568	0.02259	0.00191	0.15046
	0.865	0.31852	0.02267	0.00189	0.15066
	0.866	0.31924	0.02266	0.00191	0.15154
	0.867	0.3192	0.02267	0.00191	0.15241
	0.868	0.32096	0.02265	0.00186	0.15211
	0.869	0.32236	0.0226	0.00189	0.15221
	0.87	0.31996	0.02261	0.00193	0.15258
	0.871	0.31836	0.0227	0.00188	0.15255
	0.872	0.32092	0.02291	0.00189	0.15335
	0.873	0.32292	0.0229	0.00188	0.15305
	0.874	0.32104	0.02292	0.00191	0.15248
	0.875	0.31972	0.02275	0.00191	0.15261
	0.876	0.32328	0.02284	0.0019	0.15376
	0.877	0.32728	0.02286	0.0019	0.15527
	0.878	0.3266	0.02304	0.00194	0.15574
	0.879	0.32528	0.02309	0.00195	0.15544
	0.88	0.32664	0.02299	0.00192	0.15504
	0.881	0.32636	0.02295	0.00194	0.15544
	0.882	0.32648	0.02293	0.00192	0.15557
	0.883	0.32748	0.02299	0.00191	0.15615
	0.884	0.32948	0.02304	0.00192	0.15733
	0.885	0.32784	0.02309	0.00197	0.15709
	0.886	0.32964	0.0231	0.00193	0.15709
	0.887	0.33172	0.02311	0.00194	0.15833
	0.888	0.33296	0.02311	0.00194	0.15894
	0.889	0.33192	0.02318	0.00192	0.15881
	0.89	0.32968	0.02329	0.00193	0.15908
	0.891	0.33188	0.02336	0.00193	0.15978
	0.892	0.3336	0.02339	0.00192	0.15982
	0.893	0.33412	0.02337	0.00196	0.15971
	0.894	0.33408	0.02325	0.00192	0.16096
	0.895	0.33608	0.02322	0.00193	0.16089
	0.896	0.33624	0.0234	0.00192	0.16046
	0.897	0.3362	0.02335	0.00193	0.16147
	0.898	0.33684	0.02335	0.00193	0.16116
	0.899	0.34112	0.0234	0.00193	0.16214
	0.9	0.3428	0.0234	0.0019	0.16177
	0.901	0.34444	0.0234	0.00188	0.1616
	0.902	0.34436	0.0234	0.00193	0.16247
	0.903	0.3462	0.02338	0.00194	0.16338
	0.904	0.34412	0.02358	0.00196	0.16359
	0.905	0.34308	0.02363	0.00191	0.16409
	0.906	0.343	0.02352	0.00194	0.16322
	0.907	0.34428	0.02353	0.00191	0.16443
	0.908	0.34372	0.02358	0.00194	0.16513
	0.909	0.34424	0.02354	0.00192	0.16486
	0.91	0.3456	0.02363	0.00193	0.16473
	0.911	0.34672	0.02372	0.00195	0.16561
	0.912	0.34836	0.0236	0.00196	0.1653
	0.913	0.35176	0.02364	0.00193	0.16581
	0.914	0.3532	0.02377	0.00194	0.16675
	0.915	0.3514	0.02387	0.00193	0.16776
	0.916	0.3526	0.02387	0.00193	0.16712
	0.917	0.35464	0.02393	0.00195	0.16742
	0.918	0.35476	0.02403	0.00196	0.16736
	0.919	0.35248	0.02398	0.00197	0.16816
	0.92	0.3524	0.02396	0.00194	0.16887
	0.921	0.35156	0.02389	0.00193	0.16934
	0.922	0.35272	0.02389	0.0019	0.16938
	0.923	0.35528	0.02403	0.00196	0.16998
	0.924	0.35724	0.02402	0.00195	0.17082
	0.925	0.35828	0.02397	0.00195	0.17102
	0.926	0.35736	0.02395	0.00193	0.17069
	0.927	0.3608	0.02389	0.00192	0.17022
	0.928	0.36248	0.02401	0.00194	0.17072
	0.929	0.35964	0.02407	0.00193	0.17153
	0.93	0.35988	0.02417	0.00198	0.17227
	0.931	0.36012	0.02432	0.00199	0.17277
	0.932	0.358	0.02419	0.00198	0.17328
	0.933	0.36164	0.0241	0.00195	0.17338
	0.934	0.36616	0.02426	0.00194	0.17399
	0.935	0.36988	0.0244	0.00192	0.17479
	0.936	0.36688	0.02442	0.00194	0.17479
	0.937	0.36308	0.02433	0.00196	0.17429
	0.938	0.36012	0.02427	0.00192	0.17436
	0.939	0.36256	0.02427	0.00193	0.17422
	0.94	0.3642	0.02433	0.00192	0.17503
	0.941	0.36372	0.02431	0.00195	0.17513
	0.942	0.36796	0.02443	0.00193	0.17533
	0.943	0.3696	0.02437	0.00194	0.1757
	0.944	0.36928	0.02435	0.00197	0.17671
	0.945	0.36844	0.02459	0.00196	0.17644
	0.946	0.36836	0.02459	0.00195	0.17722
	0.947	0.37084	0.0247	0.00195	0.17782
	0.948	0.37556	0.02479	0.00193	0.17877
	0.949	0.37656	0.02481	0.00198	0.17887
	0.95	0.37532	0.02477	0.00194	0.17887
	0.951	0.37344	0.02464	0.00197	0.17893
	0.952	0.37432	0.02464	0.00199	0.17964
	0.953	0.37724	0.02482	0.00199	0.17961
	0.954	0.3782	0.02481	0.00195	0.18001
	0.955	0.37748	0.02485	0.00196	0.18005
	0.956	0.3776	0.02483	0.00197	0.18005
	0.957	0.37824	0.025	0.00197	0.18021
	0.958	0.37792	0.0251	0.00197	0.18058
	0.959	0.37964	0.02517	0.00196	0.18149
	0.96	0.38228	0.02536	0.00196	0.18186
	0.961	0.3856	0.02539	0.00194	0.18206
	0.962	0.38384	0.02528	0.00195	0.18277
	0.963	0.3814	0.02526	0.00195	0.18287
	0.964	0.38068	0.02535	0.00197	0.18196
	0.965	0.38176	0.02551	0.00198	0.18247
	0.966	0.38464	0.02547	0.00195	0.18358
	0.967	0.38596	0.02539	0.00195	0.18412
	0.968	0.3856	0.02541	0.00197	0.18489
	0.969	0.38736	0.02562	0.00197	0.1854
	0.97	0.38632	0.02562	0.00197	0.18577
	0.971	0.38672	0.02561	0.00197	0.1861
	0.972	0.38616	0.0257	0.00196	0.18563
	0.973	0.38656	0.02579	0.00199	0.18604
	0.974	0.38956	0.02585	0.00197	0.1862
	0.975	0.39328	0.02599	0.00195	0.18597
	0.976	0.39072	0.02612	0.00194	0.18631
	0.977	0.3882	0.02626	0.00202	0.18637
	0.978	0.38968	0.02598	0.00199	0.18735
	0.979	0.38908	0.02594	0.00198	0.18799
	0.98	0.39008	0.02603	0.00195	0.18802
	0.981	0.39532	0.02635	0.00203	0.18833
	0.982	0.39812	0.02639	0.00202	0.18897
	0.983	0.39436	0.02647	0.00206	0.18843
	0.984	0.3934	0.02653	0.00203	0.18853
	0.985	0.39468	0.02658	0.00201	0.18957
	0.986	0.39564	0.02652	0.002	0.19038
	0.987	0.39568	0.02642	0.00199	0.19055
	0.988	0.39516	0.02649	0.00199	0.19038
	0.989	0.39364	0.02675	0.002	0.19051
	0.99	0.3976	0.02689	0.00198	0.19159
	0.991	0.4	0.02684	0.00198	0.1921
	0.992	0.402	0.02678	0.00197	0.19169
	0.993	0.4024	0.02703	0.00203	0.19223
	0.994	0.4048	0.02714	0.00199	0.19236
	0.995	0.406	0.02734	0.00197	0.19294
	0.996	0.4048	0.0274	0.00197	0.19354
	0.997	0.4052	0.02743	0.00201	0.19344
	0.998	0.4048	0.0277	0.00196	0.1928
	0.999	0.4048	0.02765	0.00197	0.19297
	1	0.4048	0.02754	0.00195	0.19388
	1.001	0.4068	0.02753	0.00198	0.19445
	1.002	0.4064	0.02764	0.00201	0.19411
	1.003	0.4072	0.02784	0.00198	0.19391
	1.004	0.4068	0.02823	0.00199	0.19452
	1.005	0.4072	0.02829	0.00203	0.19607
	1.006	0.4068	0.02827	0.00202	0.19593
	1.007	0.4084	0.02816	0.00204	0.196
	1.008	0.4096	0.02808	0.00203	0.19566
	1.009	0.4116	0.02831	0.00203	0.19688
	1.01	0.412	0.02843	0.002	0.19674
	1.011	0.4132	0.02847	0.00199	0.1961
	1.012	0.4124	0.02857	0.00203	0.19607
	1.013	0.4128	0.02858	0.00204	0.19691
	1.014	0.4148	0.02866	0.00204	0.19802
	1.015	0.4164	0.02893	0.00204	0.19964
	1.016	0.4132	0.02892	0.00206	0.19829
	1.017	0.4112	0.02906	0.00206	0.19788
	1.018	0.4136	0.02897	0.00204	0.1991
	1.019	0.416	0.02913	0.00203	0.19869
	1.02	0.4204	0.02918	0.00201	0.19886
	1.021	0.424	0.02932	0.00203	0.20021
	1.022	0.4212	0.0294	0.00204	0.20142
	1.023	0.4212	0.02959	0.00202	0.20273
	1.024	0.422	0.02949	0.00206	0.20165
	1.025	0.42	0.02954	0.00204	0.20128
	1.026	0.42	0.02981	0.00204	0.20199
	1.027	0.4208	0.02981	0.00201	0.20176
	1.028	0.4228	0.02997	0.00207	0.20202
	1.029	0.4252	0.03004	0.00202	0.203
	1.03	0.4248	0.03027	0.00201	0.20229
	1.031	0.4236	0.03043	0.00203	0.20327
	1.032	0.4236	0.03054	0.0021	0.20341
	1.033	0.4256	0.03058	0.00209	0.20273
	1.034	0.4304	0.03045	0.00205	0.20361
	1.035	0.432	0.03046	0.00205	0.20431
	1.036	0.4328	0.03071	0.00206	0.20378
	1.037	0.4336	0.03074	0.00209	0.20401
	1.038	0.4324	0.0309	0.00206	0.20482
	1.039	0.4312	0.03097	0.00207	0.20553
	1.04	0.432	0.03108	0.00206	0.2062
	1.041	0.432	0.03114	0.00205	0.20603
	1.042	0.4336	0.03123	0.00208	0.20637
	1.043	0.4356	0.03125	0.00206	0.20633
	1.044	0.4348	0.03134	0.00207	0.20654
	1.045	0.4336	0.03135	0.00209	0.20553
	1.046	0.4304	0.03156	0.00212	0.20707
	1.047	0.4328	0.03151	0.00206	0.20825
	1.048	0.436	0.03162	0.00206	0.20785
	1.049	0.4388	0.03202	0.00207	0.20822
	1.05	0.4392	0.03225	0.00204	0.20768
	1.051	0.4404	0.03232	0.00202	0.20812
	1.052	0.4408	0.03232	0.00205	0.20903
	1.053	0.4408	0.03244	0.00204	0.20785
	1.054	0.44	0.03248	0.00207	0.20852
	1.055	0.442	0.03261	0.00208	0.21037
	1.056	0.4408	0.03257	0.00207	0.21027
	1.057	0.4428	0.03258	0.00213	0.21098
	1.058	0.4432	0.03285	0.00211	0.21088
	1.059	0.4456	0.03294	0.00208	0.21128
	1.06	0.448	0.0331	0.00212	0.21098
	1.061	0.4496	0.03309	0.0021	0.21047
	1.062	0.4492	0.03321	0.00209	0.21155
	1.063	0.4464	0.03326	0.00207	0.21145
	1.064	0.4444	0.03348	0.00211	0.21118
	1.065	0.4452	0.03375	0.00206	0.21175
	1.066	0.4456	0.03392	0.00208	0.2133
	1.067	0.4492	0.03396	0.00208	0.21317
	1.068	0.452	0.034	0.00208	0.21293
	1.069	0.4504	0.03397	0.00207	0.21364
	1.07	0.4512	0.03392	0.00212	0.21458
	1.071	0.4496	0.03427	0.00214	0.21414
	1.072	0.4536	0.03448	0.0021	0.21468
	1.073	0.4568	0.03453	0.00207	0.21455
	1.074	0.4576	0.03441	0.0021	0.21451
	1.075	0.4572	0.03453	0.00207	0.21549
	1.076	0.4572	0.03476	0.0021	0.21667
	1.077	0.458	0.03484	0.00212	0.21771
	1.078	0.4584	0.035	0.00213	0.21727
	1.079	0.4584	0.03496	0.00206	0.21694
	1.08	0.4584	0.03518	0.00208	0.21556
	1.081	0.4564	0.0354	0.00207	0.21613
	1.082	0.458	0.03549	0.00208	0.2168
	1.083	0.462	0.03561	0.00205	0.21747
	1.084	0.4604	0.03569	0.00211	0.21845
	1.085	0.462	0.03578	0.00209	0.21764
	1.086	0.4616	0.03581	0.00211	0.21727
	1.087	0.4616	0.03589	0.00213	0.21923
	1.088	0.4608	0.03613	0.00208	0.21815
	1.089	0.4656	0.03639	0.00209	0.21936
	1.09	0.4592	0.03662	0.0021	0.22037
	1.091	0.4548	0.03678	0.0021	0.22087
	1.092	0.4616	0.03671	0.00208	0.22007
	1.093	0.4684	0.03665	0.00209	0.22061
	1.094	0.4688	0.03694	0.00207	0.22135
	1.095	0.4652	0.03711	0.00204	0.22084
	1.096	0.4624	0.03712	0.00203	0.22061
	1.097	0.4688	0.03717	0.00206	0.22172
	1.098	0.4676	0.03746	0.00209	0.22094
	1.099	0.47	0.0376	0.00213	0.22124
	1.1	0.4704	0.03755	0.00211	0.22242
	1.101	0.4708	0.03761	0.00212	0.22299
	1.102	0.4756	0.03775	0.00212	0.22363
	1.103	0.4768	0.03816	0.00211	0.22323
	1.104	0.4748	0.03829	0.00212	0.22299
	1.105	0.4736	0.03839	0.00211	0.22347
	1.106	0.474	0.03856	0.00211	0.22475
	1.107	0.476	0.03855	0.00212	0.22491
	1.108	0.478	0.03862	0.00209	0.22357
	1.109	0.4752	0.03864	0.00213	0.2237
	1.11	0.4752	0.0388	0.00214	0.22535
	1.111	0.476	0.03912	0.00208	0.22515
	1.112	0.4768	0.03927	0.00215	0.22394
	1.113	0.48	0.03931	0.00211	0.22559
	1.114	0.4828	0.03915	0.00214	0.2265
	1.115	0.4816	0.03931	0.00214	0.22646
	1.116	0.4804	0.03954	0.00214	0.2271
	1.117	0.4816	0.03982	0.00213	0.22821
	1.118	0.4848	0.03997	0.00214	0.22868
	1.119	0.4848	0.03994	0.00215	0.22808
	1.12	0.4844	0.04017	0.00214	0.22764
	1.121	0.4836	0.04025	0.00214	0.22919
	1.122	0.4812	0.04044	0.00217	0.22825
	1.123	0.478	0.04064	0.00213	0.22845
	1.124	0.4796	0.04072	0.00212	0.22915
	1.125	0.4832	0.04079	0.00211	0.23067
	1.126	0.4852	0.04107	0.00214	0.23249
	1.127	0.4852	0.04107	0.00212	0.23191
	1.128	0.4856	0.04103	0.00214	0.23141
	1.129	0.4856	0.04111	0.00215	0.23043
	1.13	0.4852	0.04138	0.00214	0.2299
	1.131	0.4868	0.04161	0.00214	0.23101
	1.132	0.4888	0.04161	0.0021	0.2308
	1.133	0.4924	0.04173	0.00208	0.23306
	1.134	0.4908	0.04185	0.00214	0.23245
	1.135	0.4912	0.04208	0.00213	0.23158
	1.136	0.4952	0.04224	0.00212	0.23296
	1.137	0.4984	0.04239	0.00215	0.23393
	1.138	0.4988	0.04236	0.00215	0.2334
	1.139	0.4992	0.04224	0.00214	0.23404
	1.14	0.496	0.04239	0.00215	0.23434
	1.141	0.4968	0.04275	0.00214	0.23521
	1.142	0.4936	0.0429	0.00214	0.23599
	1.143	0.4964	0.04286	0.00213	0.23501
	1.144	0.5008	0.04286	0.00215	0.23575
	1.145	0.5036	0.04306	0.00213	0.23629
	1.146	0.5032	0.04337	0.00214	0.23589
	1.147	0.5	0.04372	0.00214	0.23696
	1.148	0.4988	0.04376	0.00216	0.23723
	1.149	0.5	0.04368	0.00215	0.23754
	1.15	0.4988	0.04384	0.00217	0.23723
	1.151	0.5008	0.04403	0.00212	0.23636
	1.152	0.5012	0.04427	0.00215	0.2374
	1.153	0.5028	0.04435	0.00213	0.2372
	1.154	0.504	0.04431	0.00214	0.23717
	1.155	0.504	0.04435	0.00213	0.23871
	1.156	0.5052	0.04462	0.00217	0.23915
	1.157	0.5048	0.0447	0.00214	0.23922
	1.158	0.5024	0.04489	0.00211	0.23935
	1.159	0.5036	0.04501	0.00211	0.24016
	1.16	0.5064	0.04517	0.00217	0.2403
	1.161	0.5068	0.04536	0.00216	0.23972
	1.162	0.5116	0.04532	0.00217	0.24094
	1.163	0.5132	0.04544	0.00217	0.24144
	1.164	0.5144	0.04563	0.00216	0.24053
	1.165	0.512	0.04567	0.00216	0.24164
	1.166	0.5104	0.04595	0.00212	0.24248
	1.167	0.5112	0.04618	0.00212	0.24346
	1.168	0.512	0.04638	0.00216	0.24363
	1.169	0.5132	0.04649	0.00217	0.24393
	1.17	0.5152	0.04681	0.00215	0.24417
	1.171	0.5152	0.04688	0.00213	0.24356
	1.172	0.514	0.04704	0.00215	0.24285
	1.173	0.518	0.04731	0.00217	0.2446
	1.174	0.5172	0.04731	0.00219	0.24487
	1.175	0.5176	0.04724	0.00219	0.24366
	1.176	0.5188	0.04735	0.00216	0.24427
	1.177	0.5176	0.04751	0.00215	0.24511
	1.178	0.5188	0.04778	0.00214	0.24447
	1.179	0.5204	0.04763	0.00216	0.24561
	1.18	0.5216	0.0477	0.00214	0.24528
	1.181	0.5232	0.04821	0.00211	0.24541
	1.182	0.5224	0.04856	0.00211	0.24642
	1.183	0.5268	0.04876	0.00209	0.24703
	1.184	0.524	0.04856	0.0021	0.24821
	1.185	0.528	0.04856	0.00213	0.24817
	1.186	0.5296	0.04868	0.00218	0.24841
	1.187	0.5272	0.04887	0.00213	0.24824
	1.188	0.5244	0.04919	0.00217	0.24814
	1.189	0.5276	0.0493	0.00214	0.24885
	1.19	0.5288	0.04907	0.00216	0.24858
	1.191	0.5296	0.04942	0.00217	0.24959
	1.192	0.5276	0.04985	0.00215	0.24972
	1.193	0.5308	0.05028	0.00217	0.24972
	1.194	0.5324	0.05024	0.00213	0.25036
	1.195	0.532	0.04997	0.00213	0.25107
	1.196	0.5312	0.05005	0.00215	0.2506
	1.197	0.5288	0.0502	0.00215	0.25093
	1.198	0.5288	0.05051	0.00221	0.25187
	1.199	0.5292	0.05098	0.00218	0.25214
	1.2	0.5312	0.05075	0.00218	0.25191
	1.201	0.534	0.05067	0.00217	0.25198
	1.202	0.5368	0.05067	0.00217	0.25174
	1.203	0.5352	0.05087	0.00217	0.25251
	1.204	0.5356	0.05106	0.00214	0.25406
	1.205	0.5372	0.05161	0.00214	0.25379
	1.206	0.5372	0.05188	0.00215	0.25268
	1.207	0.5384	0.05196	0.00211	0.25325
	1.208	0.5392	0.05176	0.00215	0.25325
	1.209	0.5372	0.05184	0.00212	0.25322
	1.21	0.54	0.05208	0.00215	0.25366
	1.211	0.5428	0.05251	0.00213	0.25531
	1.212	0.5448	0.05251	0.00214	0.25527
	1.213	0.544	0.05262	0.00213	0.25571
	1.214	0.5432	0.05278	0.00215	0.25635
	1.215	0.5436	0.05301	0.00215	0.25615
	1.216	0.544	0.05329	0.00212	0.25628
	1.217	0.5412	0.05344	0.00217	0.25692
	1.218	0.542	0.05313	0.00217	0.25766
	1.219	0.5436	0.05348	0.00218	0.25817
	1.22	0.5444	0.05379	0.00216	0.25861
	1.221	0.544	0.05418	0.00217	0.25854
	1.222	0.5488	0.05414	0.00217	0.25827
	1.223	0.548	0.0543	0.00217	0.2579
	1.224	0.5456	0.05403	0.00222	0.2578
	1.225	0.5472	0.05411	0.00219	0.25783
	1.226	0.548	0.05446	0.00219	0.25847
	1.227	0.5516	0.05465	0.00217	0.26026
	1.228	0.5528	0.05481	0.00219	0.26039
	1.229	0.5532	0.05508	0.00214	0.25999
	1.23	0.5532	0.055	0.00217	0.2615
	1.231	0.5528	0.05528	0.00218	0.26086
	1.232	0.5504	0.05559	0.00218	0.261
	1.233	0.5516	0.05594	0.00218	0.26251
	1.234	0.5532	0.0559	0.0022	0.26265
	1.235	0.5532	0.05567	0.00219	0.26292
	1.236	0.5544	0.05594	0.00221	0.26292
	1.237	0.5552	0.0561	0.00223	0.26342
	1.238	0.556	0.05617	0.00218	0.26312
	1.239	0.5572	0.05645	0.00221	0.26453
	1.24	0.5576	0.05676	0.00218	0.2645
	1.241	0.5604	0.0568	0.0022	0.26382
	1.242	0.5612	0.05707	0.0022	0.2652
	1.243	0.5608	0.0577	0.00221	0.26628
	1.244	0.56	0.05797	0.00217	0.26618
	1.245	0.564	0.05789	0.00221	0.26615
	1.246	0.562	0.05774	0.00221	0.26517
	1.247	0.5596	0.05758	0.00221	0.265
	1.248	0.5588	0.05813	0.00219	0.26557
	1.249	0.56	0.05852	0.00219	0.26584
	1.25	0.562	0.05863	0.00219	0.26658

[truncated: 45 more sheets: Fig.3d, Fig.3e, Fig.3f, Fig.4a,b,c, Fig.4d, Fig.4e, Fig. 4f, Fig. 4g, Fig. 4h, Fig.5a, Fig.5b, Fig.5c, Fig. S1, Fig.S2, Fig.S3, Fig. S4, Fig, S5, Fig. S6, Fig. S7, Fig. S8a …]
